# Supplementary material for: AoSte12 Is Required for Mycelial Development, Conidiation, Trap Morphogenesis, and Secondary Metabolism by Regulating Hyphal Fusion in Nematode-Trapping Fungus Arthrobotrys oligospora
Source: Microbiol Spectr. 2023 Feb 14;11(2):e03957-22. doi: 10.1128/spectrum.03957-22 (PMC10101105; doi:10.1128/spectrum.03957-22)
Supplement: Supplemental file 2 — Supplemental material. Download spectrum.03957-22-s0002.xlsx, XLSX file, 4.1 MB [file spectrum.03957-22-s0002.xlsx]

## Sheet: Compounds
Tags	Checked	Name	Formula	Annot. Source: Predicted Compositions	Annot. Source: Metabolika Search	Annot. Source: ChemSpider Search	Annot. Source: MassList Search	Annot. DeltaMass [ppm]	Calc. MW	m/z	RT [min]	Area (Max.)	# ChemSpider Results	Mass Defect: Standard MD	Mass Defect: Relative MD	Class Coverage: Omeprazole Compound Class	Class Coverage: Phosphatidylcholine Compound Class	Mass List Match: Arita Lab 6549 Flavonoid Structure Database	Mass List Match: EFS HRAM Compound Database	Mass List Match: Endogenous Metabolites database 4400 compounds	Mass List Match: Example Mass List	Mass List Match: Extractables and Leachables HRAM Compound Database	Mass List Match: GC Orbitrap Contaminants Library Compound Database	Mass List Match: GC Orbitrap Flavor and Fragrances Compound Database	Mass List Match: GC Orbitrap Metabolomics Library Compound Database	Mass List Match: LipidMaps Structure Database 2021-09-13	Mass List Match: Natural Products Atlas 2020_06	MS2	Reference Ion	Group Area: A	Group Area: D	Group CV [%]: A	Group CV [%]: D	Ratio: (D) / (A)	Log2 Fold Change: (D) / (A)	P-value: (D) / (A)	Adj. P-value: (D) / (A)	Peak Rating: bAO-1.raw (F1)	Peak Rating: bAO-2.raw (F2)	Peak Rating: bAO-3.raw (F3)	Peak Rating: S8-1.raw (F5)	Peak Rating: S8-2.raw (F6)	Peak Rating: S8-3.raw (F7)	Peak Rating: M.raw (F4)
	TRUE		C33 H61 Cl N6 O6 S	Full match	No results	No match	No match	0.95	704.407	703.4	39.151	78509.7	5	0.406852	578			No matches found	No matches found	No matches found	No matches found	No matches found	No matches found	No matches found	No matches found	No matches found	Single match found	No MS2	[M-H]-1	11263	76391.7	8.53281	11.1966	6.783	2.76	4.70534e-05	0.00222578				6.9	5.8	7.3
	TRUE		C21 H38 N2 O6 S	Full match	No results	No match	No results	2.74	446.246	445.239	38.901	121353	7	0.246281	552			No matches found	No matches found	No matches found	No matches found	No matches found	No matches found	No matches found	No matches found	No matches found	No matches found	No MS2	[M-H]-1	13139	96612.6	9.57237	19.7822	7.353	2.88	0.000690843	0.00629573				4.2	4.2	6.4
	TRUE		C20 H25 N7 O3	Full match	No results	No results	No match	-1.57	411.201	410.194	38.904	124132	3	0.201244	489			No matches found	No matches found	No matches found	No matches found	No matches found	No matches found	No matches found	No matches found	Single match found	No matches found	No MS2	[M-H]-1	11694.6	72366.9	45.4725	56.7732	6.188	2.63	0.0252027	0.0517182					3	4.9
	TRUE		C40 H46 N3 O P	Invalid mass	No results	No results	No match	5.02	615.341	614.334	39.234	132126	0	0.340938	554			No matches found	No matches found	No matches found	No matches found	No matches found	No matches found	No matches found	No matches found	Multiple matches found	No matches found	No MS2	[M-H]-1	122368	13714.2	14.4155	18.2046	0.112	-3.16	0.000117352	0.00301873	5.1	7.3	6.9
	TRUE		C13 H37 N10 O P S	Full match	No results	No match	No match	1.6	412.262	411.254	40.059	146693	3	0.261674	635			No matches found	No matches found	No matches found	No matches found	No matches found	No matches found	No matches found	No matches found	No matches found	Multiple matches found	No MS2	[M-H]-1	11661.4	91132.3	61.5104	41.137	7.815	2.97	0.0130181	0.0328743				5.3	5.7
	TRUE		C21 H45 N7 O P2	Full match	No results	No match	No match	-3.35	473.315	472.307	40.603	146769	4	0.314497	664			No matches found	No matches found	No matches found	No matches found	No matches found	No matches found	No matches found	No matches found	No matches found	Single match found	No MS2	[M-H]-1	15680.3	74229.3	18.9781	57.043	4.734	2.24	0.0322619	0.0620179				4.9	5.3	0.8
	TRUE	Auricolic acid	C20 H36 O3	Full match	No results	No results	Full match	0.36	324.267	323.259	39.843	152471	5	0.26656	822			No matches found	No matches found	No matches found	No matches found	No matches found	No matches found	No matches found	No matches found	Multiple matches found	Multiple matches found	No MS2	[M-H]-1	17176.7	124336	5.79688	43.5722	7.239	2.86	0.0253316	0.0519124				4.9	4.2	2.3
	TRUE		C42 H53 N9 O3	Full match	No results	No results	No match	-1.77	731.426	730.419	39.153	218142	0	0.425842	582			No matches found	No matches found	No matches found	No matches found	No matches found	No matches found	No matches found	No matches found	No matches found	Single match found	No MS2	[M-H]-1	11265	176661	21.6254	21.6676	15.682	3.97	0.000107959	0.00293335				5.9	4.8	6.7
	TRUE		C38 H30 N2 O	Full match	No results	No match	No match	-3.54	530.234	529.227	41.716	222360	1	0.233939	441			No matches found	No matches found	No matches found	No matches found	No matches found	No matches found	No matches found	No matches found	No matches found	Single match found	No MS2	[M-H]-1	195665	32252.8	30.3937	11.06	0.165	-2.6	0.00775228	0.0235849	3.9	5.8	1.3
	TRUE	16-epi-Austrobuxusin B	C20 H26 O9	No results	No results	Not the top hit	Full match	2.19	410.159	409.151	10.088	227286	13	0.15858	387			No matches found	No matches found	No matches found	No matches found	No matches found	No matches found	No matches found	No matches found	Multiple matches found	Multiple matches found	No MS2	[M-H]-1	186369	27883.1	53.0404	13.0974	0.15	-2.74	0.0469897	0.0826494		2.3	5.3
	TRUE		C33 H61 O16 P	Full match	No results	No match	No results	1.29	744.371	743.363	41.503	230341	2	0.370682	498			No matches found	No matches found	No matches found	No matches found	No matches found	No matches found	No matches found	No matches found	No matches found	No matches found	No MS2	[M-H]-1	32386.4	166117	17.2401	24.4201	5.129	2.36	0.000915557	0.00725376				6.3	2.1	5.6
	TRUE		C27 H32 N4	Full match	No results	No results	No match	-2.43	412.262	411.254	40.463	235870	3	0.261696	635			No matches found	No matches found	No matches found	No matches found	No matches found	No matches found	No matches found	No matches found	No matches found	Multiple matches found	No MS2	[M-H]-1	19177.5	157557	40.2924	56.614	8.216	3.04	0.0231194	0.048574				2.3	3.4
	TRUE		C6 H17 N4 O6 P	Full match	No results	No results	No match	4.23	272.09	271.082	43.513	244214	1	0.0897218	330			No matches found	Single match found	Single match found	No matches found	No matches found	No matches found	No matches found	No matches found	No matches found	Multiple matches found	No MS2	[M-H]-1	241856	58354.6	17.8748	1.85745	0.241	-2.05	0.00652831	0.0212511	6.1	4.9	6.1
	TRUE		C51 H69 N2 O3 P3	Full match	No results	No match	No match	-0.44	850.452	849.444	38.719	248661	1	0.451727	531			No matches found	No matches found	No matches found	No matches found	No matches found	No matches found	No matches found	No matches found	No matches found	Single match found	No MS2	[M-H]-1	221401	28077.2	45.1995	34.7756	0.127	-2.98	0.0123493	0.0317613	5.3	5.3	1.9	5.8		5.4
	TRUE		C17 H29 N7 O2 S2	Full match	No results	No match	No results	-0.29	427.182	426.175	39.375	256004	11	0.18229	427			No matches found	No matches found	No matches found	No matches found	No matches found	No matches found	No matches found	No matches found	No matches found	No matches found	No MS2	[M-H]-1	39029.3	179077	21.0162	26.0312	4.588	2.2	0.000928739	0.00729261		5.2		6.3	5.9	6.3
	TRUE		C50 H65 Cl O P2	Full match	No results	No match	No results	2.16	778.422	777.414	41.444	256340	12	0.421598	542			No matches found	No matches found	No matches found	No matches found	No matches found	No matches found	No matches found	No matches found	No matches found	No matches found	No MS2	[M-H]-1	199477	30503.5	26.0964	9.00046	0.153	-2.71	0.00333092	0.0143943	3.3	3.3	4.8
	TRUE		C17 H47 N10 O2 P S2	Full match	No results	No match	No results	-4.52	518.304	517.297	40.975	271452	3	0.303907	586			No matches found	No matches found	No matches found	No matches found	No matches found	No matches found	No matches found	No matches found	No matches found	No matches found	No MS2	[M-H]-1	222619	35880.5	23.231	24.5297	0.161	-2.63	0.000805203	0.00681942	4.4		6.3
	TRUE		C3 H7 Br N6 O5 S	Full match	No results	No results	No results	2.54	317.939	316.932	9.232	273038	0	-0.0609912	-192			No matches found	No matches found	No matches found	No matches found	No matches found	No matches found	No matches found	No matches found	No matches found	No matches found	No MS2	[M-H]-1	245499	57538.8	7.1341	49.9944	0.234	-2.09	0.0391522	0.0716502	7.4
	TRUE	2-{[5-(2-Furyl)-4-phenyl-4H-1,2,4-triazol-3-yl]sulfanyl}-N-(2-nitrophenyl)acetamide	C20 H15 N5 O4 S	No results	No results	Full match	No results	4.23	421.086	402.068	8.976	283777	12	0.0862565	205			No matches found	No matches found	No matches found	No matches found	No matches found	No matches found	No matches found	No matches found	No matches found	No matches found	No MS2	[M-H-H2O]-1	59643.6	246277	5.76701	8.75729	4.129	2.05	5.14159e-05	0.00225562				4.8	8.2	7.4
	TRUE		C30 H63 N4 O6 P	Full match	No results	No results	No match	2.98	606.45	605.443	39.077	288391	0	0.450331	743			No matches found	No matches found	No matches found	No matches found	No matches found	No matches found	No matches found	No matches found	No matches found	Single match found	No MS2	[M-H]-1	16674.6	237765	8.62867	30.0114	14.259	3.83	0.00305932	0.0137567				5.4	6.2	3.9
	TRUE		C21 H44 N6 O3 S	Full match	No results	No match	No match	0.22	460.32	459.312	41.614	302540	1	0.31966	694			No matches found	No matches found	No matches found	No matches found	No matches found	No matches found	No matches found	Multiple matches found	Multiple matches found	Multiple matches found	No MS2	[M-H]-1	65679.5	268407	43.4116	42.4907	4.087	2.03	0.0483029	0.0843998	1.1	1.9	1.9	1.1	1.1	4.5
	TRUE		C17 H39 N3 O8 S	Full match	No results	No match	No match	2.01	445.247	444.239	38.568	307843	14	0.246679	554			No matches found	No matches found	No matches found	No matches found	No matches found	No matches found	No matches found	No matches found	No matches found	Multiple matches found	No MS2	[M-H]-1	70279.9	307170	35.874	38.3717	4.371	2.13	0.0266995	0.0539901	5.8	5.8		5.8	6.2	6.2
	TRUE	Pregna-4_9(11)-diene-3_20-dione	C21 H28 O2	Full match	No results	Partial match	Full match	1.85	312.21	311.202	38.102	324100	32	0.209507	671			No matches found	No matches found	Single match found	No matches found	No matches found	No matches found	No matches found	No matches found	Multiple matches found	Single match found	No MS2	[M-H]-1	68548.2	319739	16.166	32.0843	4.664	2.22	0.01341	0.0335547				5.4	5.8
	TRUE		C7 H12 O8 P2	Full match	No results	No match	No match	-1.69	286	284.993	8.004	327953	7	0.000257587	1			No matches found	No matches found	No matches found	No matches found	No matches found	No matches found	No matches found	No matches found	No matches found	Single match found	No MS2	[M-H]-1	303717	40332.3	6.55467	8.16852	0.133	-2.91	7.22745e-06	0.00151607	4.8		8.2
	TRUE		C31 H59 N8 O2 P	Full match	No results	No results	No match	0.59	606.45	605.443	38.851	329026	0	0.450216	742			No matches found	No matches found	No matches found	No matches found	No matches found	No matches found	No matches found	No matches found	No matches found	Single match found	No MS2	[M-H]-1	20637.8	323894	13.8351	27.1141	15.694	3.97	0.00140299	0.00897873				4.8	4.8	5.6
	TRUE		C28 H37 O5 P	Full match	No match	No match	No match	3.18	484.239	483.232	38.502	349358	4	0.2394	494			No matches found	Single match found	Multiple matches found	No matches found	No matches found	No matches found	No matches found	No matches found	No matches found	Multiple matches found	No MS2	[M-H]-1	316466	35152.5	17.9204	68.2297	0.111	-3.17	0.0290475	0.0574328	7.2	6.8	6.8			3
	TRUE		C27 H33 Cl N4 O2	Full match	No results	No match	No results	1.06	480.23	479.222	38.24	365439	8	0.229712	478			No matches found	No matches found	No matches found	No matches found	No matches found	No matches found	No matches found	No matches found	No matches found	No matches found	No MS2	[M-H]-1	35331.7	272155	10.9065	53.0182	7.703	2.95	0.0376612	0.0696905					5.7	3
	TRUE		C22 H47 N S2	Full match	No results	No results	No results	-3.47	389.314	388.306	40.463	368245	0	0.313643	806			No matches found	No matches found	No matches found	No matches found	No matches found	No matches found	No matches found	No matches found	No matches found	No matches found	No MS2	[M-H]-1	32250.8	212733	59.1138	34.899	6.596	2.72	0.0157433	0.0373063			4.9	4.3	3.2
	TRUE		C25 H39 Cl S2	Full match	No results	No match	No match	-2.27	438.217	437.21	38.552	381087	9	0.217177	496			No matches found	No matches found	No matches found	No matches found	No matches found	No matches found	No matches found	No matches found	No matches found	Multiple matches found	No MS2	[M-H]-1	24153.3	347917	10.9406	47.9994	14.405	3.85	0.0186465	0.0417784				4.9	5.7	5.3
	TRUE		C9 H3 N2 O P	Full match	No results	No match	No match	-1.67	185.998	184.991	10.053	383533	3	-0.00201144	-11			No matches found	No matches found	No matches found	No matches found	Single match found	No matches found	No matches found	No matches found	No matches found	No matches found	No MS2	[M-H]-1	278027	68853	36.5192	24.898	0.248	-2.01	0.00828863	0.0246069	3.2	5.1	2.4			5.9
	TRUE	11-[4-(Benzyloxy)phenyl]-3-(4-methoxyphenyl)-2,3,4,5,10,11-hexahydro-1H-dibenzo[b,e][1,4]diazepin-1-one	C33 H30 N2 O3	No results	No results	Full match	No results	-1.28	502.225	501.218	22.554	386675	7	0.224999	448			No matches found	No matches found	No matches found	No matches found	No matches found	No matches found	No matches found	No matches found	No matches found	No matches found	No MS2	[M-H]-1	81822.4	340569	14.9012	32.7345	4.162	2.06	0.0155767	0.0370143				5.4
	TRUE		C6 H17 N7 O11	Full match	No results	No match	No results	-2.03	363.098	362.091	7.477	392482	14	0.0978655	270			No matches found	No matches found	No matches found	No matches found	No matches found	No matches found	No matches found	No matches found	No matches found	No matches found	No MS2	[M-H]-1	366381	64556.7	8.81769	8.15787	0.176	-2.5	1.63629e-05	0.00167765	7.1	4.4	7.1
	TRUE		C4 H5 O6 P3	Full match	No results	No match	No results	2.41	241.93	240.923	6.688	403411	4	-0.0695209	-287			No matches found	No matches found	No matches found	No matches found	No matches found	No matches found	No matches found	No matches found	No matches found	No matches found	No MS2	[M-H]-1	64145.7	299791	6.57649	32.7082	4.674	2.22	0.0140512	0.0346172					5.4	3.2
	TRUE		C53 H59 N3 O7	Full match	No results	No results	No results	-1.3	849.434	848.427	38.431	405538	1	0.434197	511			No matches found	No matches found	No matches found	No matches found	No matches found	No matches found	No matches found	No matches found	No matches found	No matches found	No MS2	[M-H]-1	43661.7	395626	16.9032	30.6598	9.061	3.18	0.00282801	0.0131607				5.8	4.7	5.8
	TRUE		C15 H39 N6 P S2	Full match	No results	No match	No match	-4.17	398.24	397.233	42.745	406227	10	0.239863	602			No matches found	No matches found	No matches found	No matches found	No matches found	No matches found	No matches found	No matches found	No matches found	Single match found	No MS2	[M-H]-1	39725.7	201518	66.5892	55.9215	5.073	2.34	0.0359066	0.0671768	5.7			5.3	5.3	3.4
	TRUE		C19 H41 N4 O6 P	Full match	No results	No match	No match	3.06	452.278	451.27	38.125	410841	2	0.277754	614			No matches found	No matches found	No matches found	No matches found	No matches found	No matches found	No matches found	No matches found	Single match found	Multiple matches found	No MS2	[M-H]-1	230730	31526.4	36.9716	54.2997	0.137	-2.87	0.00745172	0.0230356	5.8	5.1	5.8
	TRUE		C49 H37 N3 O S	Full match	No results	No match	No results	1.65	715.267	714.26	39.232	414246	11	0.266911	373			No matches found	No matches found	No matches found	No matches found	No matches found	No matches found	No matches found	No matches found	No matches found	No matches found	No MS2	[M-H]-1	316971	27501	28.5395	59.3561	0.087	-3.53	0.00843184	0.0248681	4	3.3	3.7		5.7
	TRUE		C6 H20 Cl N5 O8 P2 S2	Full match	No results	No match	No results	0.15	450.992	449.985	10.372	432960	4	-0.0082263	-18			No matches found	No matches found	No matches found	No matches found	No matches found	No matches found	No matches found	No matches found	No matches found	No matches found	No MS2	[M-H]-1	347212	79312.2	20.0318	35.409	0.228	-2.13	0.00689609	0.0219551		6.3
	TRUE	1-tauro-dinor-PGE2	C20 H33 N O7 S	No results	No results	No match	Full match	-0.24	431.198	430.19	38.296	448277	8	0.19767	458			No matches found	No matches found	No matches found	No matches found	No matches found	No matches found	No matches found	No matches found	Single match found	No matches found	No MS2	[M-H]-1	251207	56113.7	40.2976	3.1049	0.223	-2.16	0.016474	0.0384793	4.2	1.5	2.3
	TRUE	MFCD00182701	C24 H29 N3 O2 S	No results	No results	Full match	No results	0.81	423.198	422.191	9.495	454228	11	0.19839	469			No matches found	No matches found	No matches found	No matches found	No matches found	No matches found	No matches found	No matches found	No matches found	No matches found	No MS2	[M-H]-1	384380	76633.6	31.071	1.79855	0.199	-2.33	0.0163089	0.0382282	5.1	5.1	0.9
	TRUE		C6 H7 Cl N3 O3 P3	Full match	No results	No match	No results	-0.74	296.939	295.931	5.634	454427	1	-0.0613405	-207			No matches found	No matches found	No matches found	No matches found	No matches found	No matches found	No matches found	No matches found	No matches found	No matches found	No MS2	[M-H]-1	376638	78138.5	16.7593	3.45438	0.207	-2.27	0.00270203	0.0128013	3.8	6.8	2.7
	TRUE		C30 H47 N O S2	Full match	No results	No results	No match	-1.62	501.309	500.302	38.281	464111	1	0.309095	617			No matches found	No matches found	No matches found	No matches found	No matches found	No matches found	No matches found	No matches found	No matches found	Single match found	No MS2	[M-H]-1	82447.9	408588	11.5104	20.0827	4.956	2.31	0.0014093	0.00899937				6.3		6.3
	TRUE		C25 H15 N O	Full match	No results	No results	No match	-1.93	345.115	344.107	8.132	475348	22	0.114699	332			No matches found	Single match found	No matches found	No matches found	No matches found	Single match found	No matches found	No matches found	No matches found	Single match found	No MS2	[M-H]-1	436259	74556.5	29.4744	10.73	0.171	-2.55	0.00903545	0.0259205		5.6	1.4
	TRUE	MFCD00186375	C31 H28 O4	No results	No results	Full match	No results	2.2	464.2	463.192	7.203	476187	4	0.19978	430			No matches found	No matches found	No matches found	No matches found	No matches found	No matches found	No matches found	No matches found	No matches found	No matches found	No MS2	[M-H]-1	429137	52733.6	26.5016	5.74707	0.123	-3.02	0.00527705	0.0186991	2.1	5.9	1.8
	TRUE		C2 H N9 O2 P2 S	Full match	No results	No results	No results	-1.98	276.944	275.937	4.658	504574	0	-0.0556337	-201			No matches found	No matches found	No matches found	No matches found	No matches found	No matches found	No matches found	No matches found	No matches found	No matches found	No MS2	[M-H]-1	499811	92861.6	9.09671	10.0067	0.186	-2.43	3.37364e-05	0.00200485	2.9	4.4	5.2
	TRUE		C6 H9 O2 P	Full match	No results	No match	No results	4.79	144.035	143.027	5.958	509314	3	0.0347055	241			No matches found	No matches found	No matches found	No matches found	No matches found	No matches found	No matches found	No matches found	No matches found	No matches found	No MS2	[M-H]-1	423758	44842.1	14.2053	5.77711	0.106	-3.24	0.000267672	0.00411244	6.9	7.7
	TRUE		C6 H5 N9 O4	Full match	No results	No match	No results	-0.68	267.046	266.039	7.395	521519	4	0.0462677	173			No matches found	No matches found	No matches found	No matches found	No matches found	No matches found	No matches found	No matches found	No matches found	No matches found	No MS2	[M-H]-1	61615.9	514197	3.57324	20.1082	8.345	3.06	0.00318214	0.0140612				1.4	1	5.9
	TRUE		C36 H53 N O11	Full match	No results	No match	No results	0.89	675.362	674.355	38.275	527300	1	0.362463	537			No matches found	No matches found	No matches found	No matches found	No matches found	No matches found	No matches found	No matches found	No matches found	No matches found	No MS2	[M-H]-1	67662.8	345320	4.55552	30.646	5.104	2.35	0.00792809	0.0238948				5.8		6.2
	TRUE		C16 H33 N O3 S4	Full match	No results	No match	No results	0.44	415.135	414.127	38.483	530953	26	0.134509	324			No matches found	No matches found	No matches found	No matches found	No matches found	No matches found	No matches found	No matches found	No matches found	No matches found	No MS2	[M-H]-1	41979.6	517341	55.3418	23.536	12.324	3.62	0.00806718	0.0241543				2.9	5.9	3.7
	TRUE		C30 H48 N10 O2 S	Full match	No results	No match	No match	-1.73	612.367	647.337	38.274	531053	10	0.367181	600			No matches found	No matches found	No matches found	No matches found	No matches found	No matches found	No matches found	No matches found	No matches found	Multiple matches found	No MS2	[M+Cl]-1	58859.2	412565	4.55552	25.1554	7.009	2.81	0.00438236	0.0167651						6.7
	TRUE	O-thaxtomin A	C22 H22 N4 O6	No results	No match	Not the top hit	Full match	-1.11	438.153	437.146	12.172	533295	12	0.153447	350			No matches found	No matches found	No matches found	No matches found	No matches found	No matches found	No matches found	No matches found	No matches found	Multiple matches found	DDA for preferred ion	[M-H]-1	529903	75833.1	22.3982	8.88875	0.143	-2.8	0.00287533	0.0132811	5.9	3.7
	TRUE		C4 H14 Cl N5 O9 S2	Full match	No results	No match	No results	3.7	374.994	373.986	8.873	544347	2	-0.00646678	-17			No matches found	No matches found	No matches found	No matches found	No matches found	No matches found	No matches found	No matches found	No matches found	No matches found	No MS2	[M-H]-1	493914	73838.1	7.96766	4.42204	0.149	-2.74	3.31167e-05	0.001991	7.4	4.4	4.8
	TRUE	FL2FEGGS0001_a	C20 H22 O8	No results	No results	Partial match	Full match	-0.28	390.131	389.124	10.004	557548	24	0.131359	337			Multiple matches found	No matches found	No matches found	No matches found	No matches found	No matches found	No matches found	No matches found	Multiple matches found	Multiple matches found	No MS2	[M-H]-1	545256	125813	40.8447	12.3722	0.231	-2.12	0.0421972	0.07594	2.3	4.9	4.2
	TRUE		C35 H71 O11 P3	Full match	No results	No match	No match	0.52	760.421	759.414	38.303	561186	19	0.421316	554			No matches found	No matches found	No matches found	No matches found	No matches found	No matches found	No matches found	No matches found	Single match found	No matches found	No MS2	[M-H]-1	497969	86502.4	20.358	3.1049	0.174	-2.53	0.00454246	0.0171421	2.1	3.7	5.2
	TRUE	Tetrahydroaldosterone-3-glucuronide	C27 H40 O11	No results	No results	Partial match	Full match	-2.54	540.256	539.248	38.282	574027	2	0.25569	473			No matches found	No matches found	Single match found	No matches found	Single match found	No matches found	No matches found	No matches found	Single match found	No matches found	No MS2	[M-H]-1	72848.9	444372	4.55552	33.8173	6.1	2.61	0.0125382	0.0320604				3.5	5.8	5.8
	TRUE	Desoxycortone21-D-glucoside	C27 H40 O8	No results	No results	No match	Full match	0.76	492.273	491.265	36.542	575293	9	0.27269	554			No matches found	No matches found	Single match found	No matches found	No matches found	No matches found	No matches found	No matches found	No matches found	Multiple matches found	No MS2	[M-H]-1	514835	112939	34.6115	32.0476	0.219	-2.19	0.0139807	0.0344925	4.7	5.4				5.1
	TRUE		C40 H68 N2 O3 P2 S2	Full match	No results	No match	No results	3.5	750.417	785.387	40.904	582215	2	0.417281	556			No matches found	No matches found	No matches found	No matches found	No matches found	No matches found	No matches found	No matches found	No matches found	No matches found	No MS2	[M+Cl]-1	359974	88230.4	31.1741	42.3641	0.245	-2.03	0.0110931	0.0296465	6.2	5.8	4.3	2.7	3	5.3
	TRUE		C37 H73 Cl N2 O3 P2 S3	Full match	No results	No match	No results	-0.07	786.395	785.387	40.901	582215	1	0.394654	502			No matches found	No matches found	No matches found	No matches found	No matches found	No matches found	No matches found	No matches found	No matches found	No matches found	No MS2	[M-H]-1	359974	88230.4	31.1741	42.3641	0.245	-2.03	0.0110931	0.0296465	6.2	5.8	4.3	2.7	3	5.3
	TRUE		C35 H30 O3	Full match	No results	No results	No results	-0.55	498.219	497.212	39.403	602745	2	0.219221	440			No matches found	No matches found	No matches found	No matches found	No matches found	No matches found	No matches found	No matches found	No matches found	No matches found	No MS2	[M-H]-1	23307.3	302654	3.2042	50.9662	12.985	3.7	0.0101327	0.0279671				3	4.5	4.5
	TRUE	2',3'-O-(Ethoxymethylene)adenosine	C13 H17 N5 O5	No results	No results	Full match	No results	-2.86	323.122	322.114	2.135	603086	10	0.122045	378			No matches found	No matches found	No matches found	No matches found	No matches found	No matches found	No matches found	No matches found	No matches found	No matches found	No MS2	[M-H]-1	139820	563392	4.85723	13.9633	4.029	2.01	0.00167466	0.00985513				5.1	6.6
	TRUE		C28 H56 N5 O5 P S	Full match	No results	No match	No results	-4.94	605.371	604.364	42.237	614793	2	0.370985	613			No matches found	No matches found	No matches found	No matches found	No matches found	No matches found	No matches found	No matches found	No matches found	No matches found	No MS2	[M-H]-1	18567.3	166759	62.0736	86.0038	8.981	3.17	0.0195259	0.0432186				3.4	3	4.2
	TRUE		C6 H16 O7 P2	Full match	No results	No match	No results	-3.87	262.036	261.029	6.661	616859	5	0.0361105	138			No matches found	No matches found	No matches found	No matches found	No matches found	No matches found	No matches found	No matches found	No matches found	No matches found	No MS2	[M-H]-1	597073	103624	8.82864	65.4471	0.174	-2.53	0.0475721	0.0834332	5.6	5.9	7.8			4.9
	TRUE	Virescenoside Z8	C26 H38 O9	No results	No results	Not the top hit	Full match	0.86	494.252	493.245	37.78	619374	5	0.252008	510			No matches found	No matches found	No matches found	No matches found	No matches found	No matches found	No matches found	No matches found	No matches found	Multiple matches found	No MS2	[M-H]-1	587328	90250.9	21.5068	14.0861	0.154	-2.7	0.00106045	0.00776269	5.6	2.9	5.2
	TRUE	2-{[3-Cyano-4-(3-pyridinyl)-6,7-dihydro-5H-cyclopenta[b]pyridin-2-yl]sulfanyl}-N-(5-methyl-1,2-oxazol-3-yl)acetamide	C20 H17 N5 O2 S	No results	No results	Full match	No results	4.61	391.112	390.105	7.806	634324	19	0.1121	287			No matches found	No matches found	No matches found	No matches found	No matches found	No matches found	No matches found	No matches found	No matches found	No matches found	No MS2	[M-H]-1	469536	71082.1	25.5238	3.47098	0.151	-2.72	0.00494896	0.0179693	3.3	5.6	2.1
	TRUE	PS(O-16:0/20:1(11Z))	C42 H82 N O9 P	No results	No results	No results	Full match	1	775.573	774.566	38.854	643424	0	-0.426504	-550			No matches found	No matches found	No matches found	No matches found	No matches found	No matches found	No matches found	No matches found	Multiple matches found	No matches found	No MS2	[M-H]-1	14557.5	358795	15.8216	63.007	24.647	4.62	0.013926	0.0343953				0.8	4.5	0.4
	TRUE		C19 H33 N O3	Full match	No results	No results	No results	4.4	323.247	436.234	41.011	648737	6	0.247466	766			No matches found	No matches found	No matches found	No matches found	No matches found	No matches found	No matches found	No matches found	No matches found	No matches found	No MS2	[M-H+TFA]-1	648571	68256.3	11.2228	22.5225	0.105	-3.25	0.00057703	0.00580652	4.3	5.1	4.3
	TRUE	2-[(2,5-Dichlorophenyl)sulfanyl]-N-[3-(trifluoromethyl)phenyl]acetamide	C15 H10 Cl2 F3 N O S	No results	No results	Full match	No results	-1.4	378.981	413.95	14.656	649330	3	-0.0193063	-51			No matches found	No matches found	No matches found	No matches found	No matches found	No matches found	No matches found	No matches found	No matches found	No matches found	No MS2	[M+Cl]-1	596491	66389.2	20.5995	12.9963	0.111	-3.17	0.000387665	0.00483632	3.3	6.3
	TRUE	5,5-Dimethyl-2-[(1,1,3,3,6-pentamethyl-7-nitro-2,3-dihydro-1H-inden-5-yl)hydrazono]-1,3-cyclohexanedione	C22 H29 N3 O4	No results	No results	Full match	No results	4.01	399.217	398.21	37.806	658969	8	0.217406	545			No matches found	No matches found	No matches found	No matches found	No matches found	No matches found	No matches found	No matches found	No matches found	No matches found	No MS2	[M-H]-1	432178	70808.7	47.5972	10.5334	0.164	-2.61	0.024621	0.0508352	4.5	4.9	3.4
	TRUE	4-(9H-beta-Carbolin-9-yl)aniline	C17 H13 N3	No results	No results	Full match	No results	-0.7	259.111	258.103	3.944	660239	13	0.110765	427			No matches found	No matches found	No matches found	No matches found	No matches found	No matches found	No matches found	No matches found	No matches found	No matches found	No MS2	[M-H]-1	83605.5	384930	63.4868	40.7011	4.604	2.2	0.0381637	0.0703725				2.3	4.5	5.3
	TRUE		C26 H36 O5 P2	Full match	No results	No match	No results	-2.78	490.202	489.195	38.358	671428	7	0.202437	413			No matches found	No matches found	No matches found	No matches found	No matches found	No matches found	No matches found	No matches found	No matches found	No matches found	No MS2	[M-H]-1	148726	647719	4.55552	36.6377	4.355	2.12	0.0345512	0.0652559				5.4	3	5.4
	TRUE		C39 H65 N7 O7 P2	Full match	No results	No results	No results	-1.25	805.441	804.434	41.448	685561	0	0.441062	548			No matches found	No matches found	No matches found	No matches found	No matches found	No matches found	No matches found	No matches found	No matches found	No matches found	No MS2	[M-H]-1	402738	39958.5	35.7154	49.3482	0.099	-3.33	0.00320585	0.0141165	6	4.3	2
	TRUE	Talapolyester A	C22 H30 O12	No results	No results	No match	Full match	0.93	486.174	485.167	11.386	686343	12	0.174177	358			No matches found	No matches found	Multiple matches found	No matches found	No matches found	No matches found	No matches found	No matches found	No matches found	Multiple matches found	No MS2	[M-H]-1	565503	128936	36.6066	12.3445	0.228	-2.13	0.0198558	0.0437015	1.9	5.1	4.3
	TRUE		C20 H29 N3 O2	Full match	No results	No results	No results	1.58	343.227	342.219	38.306	687128	7	0.226519	660			No matches found	No matches found	No matches found	No matches found	No matches found	No matches found	No matches found	No matches found	No matches found	No matches found	No MS2	[M-H]-1	513601	112113	19.7103	47.8354	0.218	-2.2	0.0185629	0.0416676	3	7		4.9
	TRUE		C8 H24 Cl N5 P2 S	Full match	No results	No match	No results	-4.56	319.09	318.083	15.426	687857	15	0.0901624	283			No matches found	No matches found	No matches found	No matches found	No matches found	No matches found	No matches found	No matches found	No matches found	No matches found	No MS2	[M-H]-1	607068	121018	26.369	13.5003	0.199	-2.33	0.00362576	0.0150665	3.7	6.2	5.9
	TRUE		C6 H16 N8 O10	Full match	No results	No match	No match	-3.95	360.098	359.09	5.443	698740	19	0.0975171	271			No matches found	No matches found	No matches found	No matches found	No matches found	No matches found	No matches found	No matches found	No matches found	Multiple matches found	No MS2	[M-H]-1	508282	74473.8	46.9541	4.51397	0.147	-2.77	0.0285342	0.0566996	2.3		4.4
	TRUE		C21 H39 N4 O3 P	Full match	No results	No results	No match	3.22	426.277	425.27	40.982	702223	4	0.277349	651			No matches found	No matches found	No matches found	No matches found	No matches found	No matches found	No matches found	No matches found	Multiple matches found	Multiple matches found	No MS2	[M-H]-1	86052.9	597963	42.7145	30.4868	6.949	2.8	0.00534137	0.0188228		5.7		6.4	2.4	2
	TRUE		C28 H14 N2 O2	Full match	No results	No match	No match	1.93	410.106	409.099	9.104	705812	23	0.10632	259			No matches found	Single match found	No matches found	No matches found	No matches found	Single match found	No matches found	No matches found	No matches found	No matches found	No MS2	[M-H]-1	666106	125443	13.4498	11.725	0.188	-2.41	0.000120005	0.00303979	5.1	7.6	5.4
	TRUE	Ghanamycin B	C19 H28 O9	No results	No results	No match	Full match	-0.26	400.173	399.166	4.091	706849	5	0.17323	433			No matches found	No matches found	No matches found	No matches found	No matches found	No matches found	No matches found	No matches found	No matches found	Single match found	No MS2	[M-H]-1	584803	92154.3	16.1468	4.0484	0.158	-2.67	0.00142538	0.00903815	6.4	2.1	4.5
	TRUE		C38 H33 Cl N2	Full match	No results	No match	No match	3.71	552.235	551.228	9.506	709588	3	0.235273	426			No matches found	No matches found	No matches found	No matches found	No matches found	No matches found	No matches found	No matches found	No matches found	Single match found	No MS2	[M-H]-1	570159	81562.4	13.0914	1.79855	0.143	-2.81	0.00108005	0.00783778	4.3	4.1	6.6
	TRUE		C6 H12 N7 O4 P3	Full match	No results	No match	No results	1.48	339.017	338.01	6.87	716680	3	0.016863	50			No matches found	No matches found	No matches found	No matches found	No matches found	No matches found	No matches found	No matches found	No matches found	No matches found	No MS2	[M-H]-1	121111	680290	63.991	37.6574	5.617	2.49	0.0401118	0.0729754			1.9	4.5	4.1	5.1
	TRUE		C36 H32 N P	Full match	No results	No results	No results	-2.16	509.226	508.219	36.69	730782	1	0.226134	444			No matches found	No matches found	No matches found	No matches found	No matches found	No matches found	No matches found	No matches found	No matches found	No matches found	No MS2	[M-H]-1	465428	91587.2	45.1764	14.8195	0.197	-2.35	0.0217321	0.0465374		5.5	2.7
	TRUE		C7 H10 Cl3 N3 O10	Full match	No results	No match	No results	-3.69	400.942	399.934	11.658	735353	2	-0.0583019	-145			No matches found	No matches found	No matches found	No matches found	No matches found	No matches found	No matches found	No matches found	No matches found	No matches found	No MS2	[M-H]-1	672771	101083	10.964	11.6758	0.15	-2.73	3.61778e-05	0.00206942	7.6	4.1	4.3
	TRUE	N-[5-{[2-(1-Cyclohexen-1-yl)ethyl]carbamoyl}-2-(6-oxo-7,11-diazatricyclo[7.3.1.0~2,7~]trideca-2,4-dien-11-yl)phenyl]-2,6-difluorobenzamide	C33 H34 F2 N4 O3	No results	No results	Full match	No results	-2.87	572.258	571.251	12.466	749117	6	0.258253	451			No matches found	No matches found	No matches found	No matches found	No matches found	No matches found	No matches found	No matches found	No matches found	No matches found	No MS2	[M-H]-1	486378	60271.8	42.6269	9.56606	0.124	-3.01	0.011312	0.0300108			5.2
	TRUE		C3 H4 O13	Full match	No results	No match	No results	-1.7	247.965	289.999	6.176	751536	4	-0.0352319	-142			No matches found	No matches found	No matches found	No matches found	No matches found	No matches found	No matches found	No matches found	No matches found	No matches found	No MS2	[M+ACN+H]+1	131387	709782	10.4239	6.81906	5.402	2.43	5.85675e-05	0.00232646				4.6	3.3	5.8
	TRUE		C5 H7 N8 O2 P	Full match	No results	No match	No results	-2.21	242.042	241.035	8.184	755940	3	0.0424223	175			No matches found	No matches found	No matches found	No matches found	No matches found	No matches found	No matches found	No matches found	No matches found	No matches found	No MS2	[M-H]-1	725715	84529.4	14.5608	70.9787	0.116	-3.1	0.0348569	0.0657071	6.6	3.4	7.6		0.4
	TRUE		C47 H58 O2 P2	Full match	No results	No results	No results	2.76	716.393	715.386	40.339	756278	6	0.393178	549			No matches found	No matches found	No matches found	No matches found	No matches found	No matches found	No matches found	No matches found	No matches found	No matches found	No MS2	[M-H]-1	17514.6	240741	37.1515	93.3912	13.745	3.78	0.034626	0.0653727				5.3	1.5	5.5
	TRUE		C6 H7 N3 O3	Full match	No results	No results	No results	1.37	169.049	168.042	26.397	762049	5	0.0489727	290			No matches found	No matches found	No matches found	No matches found	No matches found	No matches found	No matches found	No matches found	No matches found	No matches found	No MS2	[M-H]-1	581873	136361	18.6479	15.7429	0.234	-2.09	0.000399301	0.00489464			6.3
	TRUE		C24 H49 O P3 S	Full match	No results	No results	No match	-3.19	478.27	477.263	37.997	770650	2	0.270172	565			Single match found	No matches found	No matches found	No matches found	No matches found	No matches found	No matches found	No matches found	Single match found	Multiple matches found	DDA for preferred ion	[M-H]-1	138384	731704	19.5983	22.7696	5.287	2.4	0.00113774	0.00803748			6.4	6.5	5.6	6.5
	TRUE		C5 H16 N9 O12 P3	Full match	No results	No match	No results	3.47	487.015	486.008	11.792	774344	5	0.0148145	30			No matches found	No matches found	No matches found	No matches found	No matches found	No matches found	No matches found	No matches found	No matches found	No matches found	No MS2	[M-H]-1	620602	121762	25.1341	11.1374	0.196	-2.35	0.00283948	0.0131919	6.3	5.6	6.2
	TRUE	N-(3-Chlorobenzyl)-2-{2-[(2-thioxo-1,2-dihydro-4-quinazolinyl)amino]-1,3-thiazol-4-yl}acetamide	C20 H16 Cl N5 O S2	No results	No results	Full match	No results	-1.31	441.048	440.041	9.089	775767	2	0.0479026	109			No matches found	No matches found	No matches found	No matches found	No matches found	No matches found	No matches found	No matches found	No matches found	No matches found	No MS2	[M-H]-1	523321	88207	24.183	16.4958	0.169	-2.57	0.000528681	0.00559234	5.4	4.4
	TRUE		C40 H64 P2	Full match	No results	No results	No match	4.69	606.451	605.444	38.309	776515	0	0.451167	744			No matches found	No matches found	No matches found	No matches found	No matches found	No matches found	No matches found	No matches found	No matches found	Single match found	No MS2	[M-H]-1	116932	618925	4.55552	33.2975	5.293	2.4	0.0150284	0.0361384				5.1	4.9	2.4
	TRUE		C33 H77 N10 O3 P S5	Full match	No results	No results	No match	-1.4	852.451	851.444	36.867	777399	0	0.450933	529			No matches found	No matches found	No matches found	No matches found	No matches found	No matches found	No matches found	No matches found	No matches found	Single match found	No MS2	[M-H]-1	668203	136706	33.9828	13.3147	0.205	-2.29	0.013721	0.0340714	2.6	2.4	2.4
	TRUE	ingenol mebutate	C25 H34 O6	No results	No results	Not the top hit	Full match	1.6	430.236	429.229	37.709	779184	15	0.236229	549			No matches found	No matches found	No matches found	No matches found	No matches found	No matches found	No matches found	No matches found	Single match found	Multiple matches found	No MS2	[M-H]-1	705217	144929	27.9448	19.2121	0.206	-2.28	0.00465595	0.0173639	3.1		2	6.1
	TRUE		C16 H32 Br N3 O3 P2	Full match	No results	No match	No results	2.91	455.112	454.104	2.871	783477	11	0.111552	245			No matches found	No matches found	No matches found	No matches found	No matches found	No matches found	No matches found	No matches found	No matches found	No matches found	No MS2	[M-H]-1	613800	153355	23.5352	15.9087	0.25	-2	0.00207177	0.0110799	5.2	2.9	6.2
	TRUE			No results	No results	No results	No results		577.29	576.283	9.805	783531	0	0.289991	502			No matches found	No matches found	No matches found	No matches found	No matches found	No matches found	No matches found	No matches found	No matches found	No matches found	No MS2	[M-H]-1	738735	94371.8	19.3673	13.1852	0.128	-2.97	0.000420676	0.0050295	7.8	6.4	7.4		6.9
	TRUE	Benzyl {(2S)-5-(carbamoylamino)-1-[(4-nitrophenyl)amino]-1-oxo-2-pentanyl}carbamate	C20 H23 N5 O6	No results	No results	Full match	No results	-3.04	429.164	474.162	12.081	783560	8	0.163528	381			No matches found	No matches found	No matches found	No matches found	No matches found	No matches found	No matches found	No matches found	No matches found	No matches found	No MS2	[M+FA-H]-1	560340	122269	30.4065	45.3135	0.218	-2.2	0.0125365	0.0320604	5.4	2.2	2.4		4.5
	TRUE	Glucolanomycin	C23 H37 N O9	No results	No results	No match	Full match	-0.43	471.247	472.254	11.655	796036	1	0.24663	523			No matches found	No matches found	No matches found	No matches found	No matches found	No matches found	No matches found	Multiple matches found	No matches found	Single match found	No MS2	[M+H]+1	611496	150732	18.1136	5.3194	0.246	-2.02	0.00246602	0.0122397	6.3	6.1	7.2
	TRUE	Hirsutellone D	C29 H33 N O4	No results	No results	Partial match	Full match	-4.94	459.239	458.231	38.328	801352	8	0.238691	520			No matches found	No matches found	No matches found	No matches found	No matches found	No matches found	No matches found	No matches found	No matches found	Multiple matches found	No MS2	[M-H]-1	794374	197751	18.3336	34.8884	0.249	-2.01	0.0114947	0.0303213	7.4	7.2	6.7	5.8		5.4
	TRUE		C8 H24 Cl N4 O P3	Full match	No results	No match	No results	-2.08	320.084	319.077	7.321	801557	57	0.0844838	264			No matches found	No matches found	No matches found	No matches found	No matches found	No matches found	No matches found	No matches found	No matches found	No matches found	No MS2	[M-H]-1	772671	73607.4	51.784	9.80464	0.095	-3.39	0.0359685	0.0672593	2.1	3.4	4.8
	TRUE		C6 H17 N8 O P	Full match	No results	No match	No match	-1.44	248.126	247.119	9.324	809884	7	0.125936	508			No matches found	No matches found	No matches found	No matches found	No matches found	No matches found	No matches found	Multiple matches found	Multiple matches found	Single match found	No MS2	[M-H]-1	607593	73314.5	23.02	36.2997	0.121	-3.05	0.00194342	0.0106913	1.8	1.6	5.6		5.4	5.8
	TRUE		C2 H2 Cl N4 O3 P S	Full match	No results	No results	No results	0.19	227.927	226.92	8.49	811697	0	-0.0725811	-318			No matches found	No matches found	No matches found	No matches found	No matches found	No matches found	No matches found	No matches found	No matches found	No matches found	No MS2	[M-H]-1	168146	783574	5.43195	18.1912	4.66	2.22	0.00348094	0.0147458				3.4	4	6.7
	TRUE		C21 H24 O P2	Full match	No match	No results	No match	4.01	354.132	353.125	8.773	811927	17	0.13166	372			No matches found	Single match found	No matches found	No matches found	No matches found	No matches found	No matches found	No matches found	No matches found	Single match found	No MS2	[M-H]-1	708141	120685	29.5308	11.487	0.17	-2.55	0.00717302	0.0224679	2.9	5.4	3.9
	TRUE		C21 H35 N6 O2 P3	Full match	No results	No match	No results	0.05	496.203	495.196	38.013	827229	8	0.203461	410			No matches found	No matches found	No matches found	No matches found	No matches found	No matches found	No matches found	No matches found	No matches found	No matches found	No MS2	[M-H]-1	150577	612141	39.1685	40.5126	4.065	2.02	0.0230654	0.0484996	5.4			4.5	5.3	5.2
	TRUE		C15 H41 Br Cl N10 P	Invalid mass	No results	No match	No results	-5	506.21	505.203	9.76	844719	4	0.209986	415			No matches found	No matches found	No matches found	No matches found	No matches found	No matches found	No matches found	No matches found	No matches found	No matches found	No MS2	[M-H]-1	813885	74769.3	5.76768	6.89381	0.092	-3.44	1.96826e-06	0.00143384	7.7	3.5	5.8
	TRUE	3-Acetamido-N-[2-(2,6-dimethyl-1-piperidinyl)ethyl]-4-[(4-methylphenyl)sulfanyl]benzamide	C25 H33 N3 O2 S	No results	No results	Full match	No results	2.41	439.23	438.223	38.292	845696	2	0.230406	525			No matches found	No matches found	No matches found	No matches found	No matches found	No matches found	No matches found	No matches found	No matches found	No matches found	No MS2	[M-H]-1	702825	63553	19.8741	11.5937	0.09	-3.47	0.000301789	0.00431385	6.8	4.8	3.3
	TRUE		C43 H70 N O3 P3	Full match	No results	No match	No match	0.91	741.458	740.45	38.288	845780	2	0.457529	617			No matches found	No matches found	No matches found	No matches found	No matches found	No matches found	No matches found	No matches found	Multiple matches found	No matches found	No MS2	[M-H]-1	80780	516239	4.55552	30.7409	6.391	2.68	0.00558501	0.0193437				5.4	5.4	6
	TRUE	Hemigossypol	C15 H16 O4	No results	No results	Not the top hit	Full match	3.44	260.106	565.211	20.542	850476	61	0.105754	407			No matches found	No matches found	Single match found	No matches found	No matches found	No matches found	No matches found	No matches found	Single match found	Multiple matches found	No MS2	[2M+FA-H]-1	719448	160159	39.7205	18.0176	0.223	-2.17	0.0201696	0.0441561	5.7	5.7
	TRUE		C5 H8 Cl2 N O5 P S	Full match	No results	No results	No results	-2.08	294.923	293.916	3.702	851818	0	-0.0768299	-261			No matches found	No matches found	No matches found	No matches found	No matches found	No matches found	No matches found	No matches found	No matches found	No matches found	No MS2	[M-H]-1	747379	112720	16.6741	29.5015	0.151	-2.73	0.00182198	0.0103119	4.4	5.2	4.5
	TRUE		C3 H6 N10 O4	Invalid mass	No results	No match	No results	-5.06	246.056	247.063	4.306	852064	24	0.0561039	228			No matches found	No matches found	No matches found	No matches found	No matches found	No matches found	No matches found	No matches found	No matches found	No matches found	No MS2	[M+H]+1	490570	95081.8	53.5441	45.748	0.194	-2.37	0.0279952	0.0558692	4				2.3
	TRUE	Auricolic acid	C20 H36 O3	Full match	No results	No results	Full match	0.62	324.267	323.259	38.504	876540	5	0.266646	822			No matches found	No matches found	No matches found	No matches found	No matches found	No matches found	No matches found	No matches found	Multiple matches found	Multiple matches found	No MS2	[M-H]-1	70196	835033	46.0821	13.9166	11.896	3.57	0.00698404	0.0221122	5.3	6.1	2.7	6.8	6.6	5.7
	TRUE	ascr#26	C21 H40 O6	No results	No results	Partial match	Full match	4.06	388.284	387.276	37.946	879604	2	0.284065	732			No matches found	No matches found	No matches found	No matches found	No matches found	No matches found	No matches found	No matches found	Multiple matches found	Single match found	No MS2	[M-H]-1	72555.3	617028	15.9603	25.9367	8.504	3.09	0.000510295	0.00549625				6.7	2.9	2.8
	TRUE		C28 H34 N4	Full match	No results	No results	No match	-1.9	426.278	425.27	41.499	883554	5	0.277538	651			No matches found	No matches found	No matches found	No matches found	No matches found	No matches found	No matches found	No matches found	Multiple matches found	Multiple matches found	No MS2	[M-H]-1	32188.2	552061	92.0154	61.5132	17.151	4.1	0.0270212	0.0544477		2.7		5.9	5.3	5.3
	TRUE		C6 H Cl2 N7 O P2	Full match	No results	No results	No results	2.7	318.91	317.903	9.445	887503	0	-0.0896529	-281			No matches found	No matches found	No matches found	No matches found	No matches found	No matches found	No matches found	No matches found	No matches found	No matches found	No MS2	[M-H]-1	92709.2	802686	3.81536	8.79783	8.658	3.11	7.47924e-05	0.00251179				6.2	8.1	7.7
	TRUE	Microsphaeropsisin A	C16 H20 O4	Full match	No results	Partial match	Full match	3.65	276.137	257.119	9.975	889706	19	0.137166	497			No matches found	No matches found	No matches found	No matches found	No matches found	No matches found	No matches found	No matches found	No matches found	Multiple matches found	No MS2	[M-H-H2O]-1	705830	85575.4	30.0566	12.856	0.121	-3.04	0.0035253	0.0148422	5.7	2.8	5.7
	TRUE		C8 H10 Cl3 O5 P	Full match	No results	No results	No results	2.62	321.934	320.927	9.627	891856	0	-0.0660147	-205			No matches found	No matches found	No matches found	No matches found	No matches found	No matches found	No matches found	No matches found	No matches found	No matches found	No MS2	[M-H]-1	851312	96441.7	3.03067	2.11987	0.113	-3.14	2.39896e-07	0.00124751	7.4	6.3	5.9
	TRUE	3-Hydroxy-L-tyrosine, 4TMS	C21 H43 N O4 Si4	No results	No results	No match	Full match	-2.65	485.226	484.218	25.608	892223	6	0.22563	465			No matches found	No matches found	No matches found	No matches found	No matches found	No matches found	No matches found	Single match found	No matches found	No matches found	No MS2	[M-H]-1	709218	118812	35.9241	18.5754	0.168	-2.58	0.0076113	0.0233293	5.7		6
	TRUE		C29 H36 N4	Full match	No results	No results	No match	-2.17	440.293	439.286	42.782	895910	6	0.29304	666			No matches found	No matches found	No matches found	No matches found	No matches found	No matches found	No matches found	No matches found	Single match found	Multiple matches found	No MS2	[M-H]-1	91482.2	713708	3.64547	38.3209	7.802	2.96	0.0155776	0.0370143		8.7		5.7	5.7	5.8
	TRUE	Mansouramycin D	C18 H13 N3 O2	Full match	No results	No results	Full match	0.62	303.101	302.094	3.428	900742	23	0.100966	333			No matches found	Single match found	No matches found	No matches found	No matches found	No matches found	No matches found	No matches found	No matches found	Single match found	No MS2	[M-H]-1	889517	140416	13.0134	8.74288	0.158	-2.66	0.000122796	0.00306885	7.6	4.1
	TRUE		C8 H10 N5 O5 P	Full match	No results	No match	No match	1.88	287.042	286.035	6.927	901414	11	0.0424939	148			No matches found	Single match found	No matches found	No matches found	No matches found	No matches found	No matches found	No matches found	No matches found	No matches found	No MS2	[M-H]-1	103068	832297	8.84137	6.81931	8.075	3.01	9.15421e-06	0.00151607					7.7
	TRUE	2-[Hydroxy(phenyl)methyl]-6-phenyl-1-[(3,4,5-trimethoxyphenyl)amino]-4a,7a-dihydro-1H-pyrrolo[3,4-b]pyridine-5,7(2H,6H)-dione	C29 H29 N3 O6	No results	No results	Full match	No results	-1.41	515.205	514.198	14.073	906862	8	0.204908	398			No matches found	No matches found	No matches found	No matches found	No matches found	No matches found	No matches found	No matches found	No matches found	No matches found	No MS2	[M-H]-1	628068	36900	57.4449	8.47478	0.059	-4.09	0.0211525	0.0456358	5.3		5.9
	TRUE	11,12-dihydroxy arachidic acid	C20 H40 O4	Full match	No results	No results	Full match	-0.59	344.292	343.285	38.345	908938	3	0.292457	849			No matches found	No matches found	No matches found	No matches found	No matches found	No matches found	No matches found	No matches found	Multiple matches found	No matches found	No MS2	[M-H]-1	151086	701941	14.7285	23.9761	4.646	2.22	0.00158873	0.00955464	7.3	8.1	7.7	6.9	4.4	5
	TRUE		C21 H51 N10 O10 P S	Full match	No results	No match	No results	2.82	666.327	665.319	9.925	910462	4	0.326674	490			No matches found	No matches found	No matches found	No matches found	No matches found	No matches found	No matches found	No matches found	No matches found	No matches found	No MS2	[M-H]-1	321275	62041.6	68.5346	5.55422	0.193	-2.37	0.0326168	0.0624872	5.2
	TRUE		C6 H15 N9 O11 P2	Full match	No results	No match	No results	4.04	451.038	450.031	11.786	911536	7	0.0384457	85			No matches found	No matches found	No matches found	No matches found	No matches found	No matches found	No matches found	No matches found	No matches found	No matches found	No MS2	[M-H]-1	907623	110452	6.55444	11.1374	0.122	-3.04	6.31691e-05	0.0023984	5	5.4	6.2
	TRUE		C7 H20 N7 O6 P	Full match	No results	No match	No results	-2.96	329.12	328.113	5.548	912756	30	0.120294	366			No matches found	No matches found	No matches found	No matches found	No matches found	No matches found	No matches found	No matches found	No matches found	No matches found	No MS2	[M-H]-1	873353	161975	46.259	53.7465	0.185	-2.43	0.0335307	0.0637985		3				4.5
	TRUE		C25 H46 Br P	Full match	No results	No results	No match	0.08	456.252	455.245	38.304	915490	1	0.252087	553			No matches found	No matches found	No matches found	No matches found	No matches found	No matches found	No matches found	No matches found	No matches found	Multiple matches found	No MS2	[M-H]-1	82849.2	827198	21.9498	18.4518	9.984	3.32	0.00020283	0.00369724				5.2	6.4	4.8
	TRUE			No results	No results	No results	No results		359.218	360.225	44.693	920020	0	0.218051	607			No matches found	No matches found	No matches found	No matches found	No matches found	No matches found	No matches found	No matches found	No matches found	No matches found	No MS2	[M+H]+1	791221	155830	12.993	2.52799	0.197	-2.34	0.00145083	0.00912584		2.6	6.8
	TRUE			No results	No results	No results	No results		173.076	172.069	13.787	924603	0	0.0758801	438			No matches found	No matches found	No matches found	No matches found	No matches found	No matches found	No matches found	No matches found	No matches found	No matches found	No MS2	[M-H]-1	835270	153416	13.4352	10.2273	0.184	-2.44	0.000116454	0.00300786				6.2
	TRUE		C3 H5 Cl N6 O3 S2	Full match	No results	No results	No results	-4.24	271.954	270.947	9.754	924816	0	-0.0458454	-169			No matches found	No matches found	No matches found	No matches found	No matches found	No matches found	No matches found	No matches found	No matches found	No matches found	No MS2	[M-H]-1	132902	823767	39.1075	18.9884	6.198	2.63	0.00638824	0.020963	5.1	5.8		6.7	6.4	7
	TRUE		C24 H29 N O2 P2	Full match	No results	No results	No results	-1.06	425.167	424.16	37.674	927625	1	0.166902	393			No matches found	No matches found	No matches found	No matches found	No matches found	No matches found	No matches found	No matches found	No matches found	No matches found	No MS2	[M-H]-1	758585	182744	15.1268	38.7008	0.241	-2.05	0.0140022	0.0345338	3.6	6.7	4.8	3.9	5.1	5.4
	TRUE	Gemichalcone A	C30 H28 O8	No results	No results	Partial match	Full match	-1.82	516.177	515.17	14.609	927858	6	0.177481	344			Multiple matches found	No matches found	No matches found	No matches found	No matches found	No matches found	No matches found	No matches found	Multiple matches found	No matches found	No MS2	[M-H]-1	882838	70661	25.1886	13.8523	0.08	-3.64	0.000826681	0.00689649	1.2	2.9	5.8
	TRUE	Cordyheptapeptide C	C48 H63 N7 O8	No results	No results	No match	Full match	-3.73	865.471	864.463	36.883	932101	2	0.470585	544			No matches found	No matches found	No matches found	No matches found	No matches found	No matches found	No matches found	No matches found	No matches found	Single match found	No MS2	[M-H]-1	725085	93171.7	52.1524	13.7551	0.128	-2.96	0.0362146	0.067609		2.1	5.5
	TRUE		C28 H20 P2	Full match	No results	No match	No match	-2.64	418.103	417.096	12.71	933592	7	0.102919	246			No matches found	No matches found	No matches found	No matches found	No matches found	No matches found	No matches found	No matches found	No matches found	Multiple matches found	No MS2	[M-H]-1	739414	71691	16.808	21.0417	0.097	-3.37	0.000164291	0.00342096	7	6.3	3.6
	TRUE		C28 H38 N9 P S	Full match	No results	No match	No results	4.34	563.273	562.266	36.915	935161	1	0.273294	485			No matches found	No matches found	No matches found	No matches found	No matches found	No matches found	No matches found	No matches found	No matches found	No matches found	No MS2	[M-H]-1	806434	90860.1	15.656	6.54891	0.113	-3.15	0.000420563	0.0050295	7.4	4	7
	TRUE		C40 H65 N O18	Full match	No results	No match	No results	-1.36	847.419	846.412	38.129	942706	3	0.419015	494			No matches found	No matches found	No matches found	No matches found	No matches found	No matches found	No matches found	No matches found	No matches found	No matches found	No MS2	[M-H]-1	126859	562949	29.8752	53.4717	4.438	2.15	0.0391759	0.0716797	5.9	6.3	3.7	4.5	1.9	5.9
	TRUE		C27 H31 N8 P S2	Full match	No results	No match	No results	3.17	562.187	561.18	37.688	942826	13	0.186853	332			No matches found	No matches found	No matches found	No matches found	No matches found	No matches found	No matches found	No matches found	No matches found	No matches found	No MS2	[M-H]-1	657434	80306.1	27.7868	6.43277	0.122	-3.03	0.00351537	0.0148258	6.2	6.7	6.7
	TRUE		C7 H10 Cl2 N3 P S3	Full match	No results	No results	No results	0.78	332.915	331.908	4.065	953309	0	-0.0845885	-254			No matches found	No matches found	No matches found	No matches found	No matches found	No matches found	No matches found	No matches found	No matches found	No matches found	No MS2	[M-H]-1	691576	88558.8	21.3938	4.0484	0.128	-2.97	0.0022152	0.0115151	3.5	6.5	6.3
	TRUE		C7 H14 N9 O5 P	Full match	No results	No match	No results	0.01	335.086	334.078	8.127	959986	19	0.0855542	255			No matches found	No matches found	No matches found	No matches found	No matches found	No matches found	No matches found	No matches found	No matches found	No matches found	No MS2	[M-H]-1	124055	612192	19.8183	39.43	4.935	2.3	0.00962642	0.0270395				2	2.2	5.1
	TRUE		C36 H31 N2 P	Full match	No results	No match	No results	-0.35	522.222	521.215	10.403	969856	3	0.222303	426			No matches found	No matches found	No matches found	No matches found	No matches found	No matches found	No matches found	No matches found	No matches found	No matches found	No MS2	[M-H]-1	820459	102455	28.2413	8.32268	0.125	-3	0.00454749	0.0171479	6.2	3.3	1.6
	TRUE	Crocagin A	C28 H33 N5 O7	No results	No results	Partial match	Full match	-2.06	551.237	596.234	22.401	974200	5	0.236864	430			No matches found	No matches found	No matches found	No matches found	No matches found	No matches found	No matches found	No matches found	No matches found	Single match found	No MS2	[M+FA-H]-1	913411	121638	19.3033	16.0432	0.133	-2.91	0.000285028	0.00421698	4	5.2
	TRUE		C46 H54 N8 S	Full match	No results	No match	No results	-2.56	750.417	749.41	41.729	978326	2	0.417292	556			No matches found	No matches found	No matches found	No matches found	No matches found	No matches found	No matches found	No matches found	No matches found	No matches found	No MS2	[M-H]-1	734386	146077	41.1793	43.0047	0.199	-2.33	0.0116747	0.0306186	5.2	5.5	2.3	0.8		0.8
	TRUE		C25 H38 N2 O5 P2	Full match	No results	No match	No results	0.19	508.226	507.218	11.162	996805	3	0.225691	444			No matches found	No matches found	No matches found	No matches found	No matches found	No matches found	No matches found	No matches found	No matches found	No matches found	No MS2	[M-H]-1	689191	141963	25.5747	10.6736	0.206	-2.28	0.00248553	0.012285	6.2	5.2	6.5
	TRUE			No results	No results	No results	No results		181.081	180.074	9.852	998276	0	0.0812253	449			No matches found	No matches found	No matches found	No matches found	No matches found	No matches found	No matches found	No matches found	No matches found	No matches found	No MS2	[M-H]-1	795441	123835	49.4155	48.0951	0.156	-2.68	0.0233109	0.0488677	0.2	1.5	4.8		1.9
	TRUE	Not named	C24 H42 O6	Full match	No results	No results	Full match	0.93	426.299	425.291	38.277	1.00008e+06	1	0.298536	700			No matches found	No matches found	No matches found	No matches found	No matches found	No matches found	No matches found	No matches found	No matches found	Multiple matches found	No MS2	[M-H]-1	79899.9	660007	4.55552	35.201	8.26	3.05	0.00740137	0.0229418				6	5.8	5.4
	TRUE	Methyl (3bR,4R,6aR)-5-benzoyl-2-(dimethylcarbamoyl)-4-(4-fluorobenzyl)-1-(2-fluoroethyl)-3b,4,5,6,6a,7-hexahydro-1H-pyrrolo[3',4':3,4]cyclopenta[1,2-b]pyrrole-4-carboxylate	C30 H31 F2 N3 O4	No results	No results	Full match	No results	-0.87	535.228	534.221	16.339	1.00532e+06	5	0.227797	426			No matches found	No matches found	No matches found	No matches found	No matches found	No matches found	No matches found	No matches found	No matches found	No matches found	No MS2	[M-H]-1	872018	106295	44.2519	14.9929	0.122	-3.04	0.0179044	0.0406582	5.5		4.8
	TRUE		C19 H40 Cl N4 O5 P	Full match	No results	No match	No results	3.39	470.244	469.237	37.735	1.01411e+06	4	0.24408	519			No matches found	No matches found	No matches found	No matches found	No matches found	No matches found	No matches found	No matches found	No matches found	No matches found	No MS2	[M-H]-1	948882	68407.7	7.3132	9.87363	0.072	-3.79	6.37786e-06	0.00151607	8.1	6.5	7.7
	TRUE	5,7-Dimethoxy-8-prenylflavan	C22 H26 O3	Full match	No results	Partial match	Full match	-0.37	338.188	337.181	44.94	1.01767e+06	10	0.18807	556			Single match found	Multiple matches found	No matches found	No matches found	No matches found	No matches found	No matches found	No matches found	Single match found	Single match found	No MS2	[M-H]-1	848116	38825.3	57.8592	82.2709	0.046	-4.45	0.0171463	0.0395007	3.3	1
	TRUE		C3 H5 Cl N P3 S3	Full match	No results	No results	No results	4.07	278.85	277.842	3.553	1.03586e+06	0	-0.150316	-539			No matches found	No matches found	No matches found	No matches found	No matches found	No matches found	No matches found	No matches found	No matches found	No matches found	No MS2	[M-H]-1	1.02933e+06	225400	29.2481	28.2476	0.219	-2.19	0.00544786	0.0190635	6.9	5.8	3.7	5.9
	TRUE		C23 H39 Cl O S2	Full match	No results	No match	No match	-2.16	430.212	429.205	41.03	1.03852e+06	28	0.212157	493			No matches found	No matches found	No matches found	No matches found	No matches found	No matches found	No matches found	No matches found	Single match found	No matches found	No MS2	[M-H]-1	1.03114e+06	105561	31.0929	22.5225	0.102	-3.29	0.00246028	0.0122225	3.9	1.5	1.9
	TRUE		C37 H60 N10 O P2	Full match	No match	No match	No match	1.48	722.444	721.437	37.5	1.03883e+06	8	0.443745	614			No matches found	No matches found	Multiple matches found	No matches found	No matches found	No matches found	No matches found	No matches found	Multiple matches found	No matches found	No MS2	[M-H]-1	833187	148246	24.2245	24.4619	0.178	-2.49	0.000992103	0.00752907	4.3	6.2
	TRUE		C26 H50 N O14 P	Full match	No results	No match	No match	4.44	631.3	630.292	10.407	1.04127e+06	4	0.299692	475			No matches found	No matches found	No matches found	No matches found	No matches found	No matches found	No matches found	No matches found	No matches found	Single match found	No MS2	[M-H]-1	986651	113086	19.2123	8.32268	0.115	-3.13	0.000889848	0.00714751		4	6.7
	TRUE	Fleephilone	C24 H27 N O7	No results	No results	Partial match	Full match	-1.24	441.178	440.171	10.881	1.05026e+06	22	0.178207	404			No matches found	No matches found	No matches found	No matches found	No matches found	No matches found	No matches found	No matches found	No matches found	Multiple matches found	No MS2	[M-H]-1	188807	955818	25.6229	37.3726	5.062	2.34	0.0151254	0.0362956					1.1	3.4
	TRUE		C28 H45 N O9	Full match	No results	No results	No results	-0.4	539.309	538.302	36.594	1.05248e+06	2	0.309218	573			No matches found	No matches found	No matches found	No matches found	No matches found	No matches found	No matches found	No matches found	No matches found	No matches found	No MS2	[M-H]-1	897852	178434	17.8176	49.3801	0.199	-2.33	0.0212335	0.0457636		7.4
	TRUE	[3-(2-chloro-6-fluorophenyl)-5-methylisoxazol-4-yl](4-fluorophenyl)methanol	C17 H12 Cl F2 N O2	No results	No results	Full match	No results	3.53	335.054	334.046	6.903	1.06622e+06	18	0.0536439	160			No matches found	No matches found	No matches found	No matches found	No matches found	No matches found	No matches found	No matches found	No matches found	No matches found	No MS2	[M-H]-1	82266.7	913150	8.84137	24.6087	11.1	3.47	0.00201523	0.0109167				6.5	6.2	6.3
	TRUE		C6 H21 N4 O6 P3	Full match	No results	No match	No results	0.31	338.067	339.075	4.517	1.07054e+06	9	0.0674973	200			No matches found	No matches found	No matches found	No matches found	No matches found	No matches found	No matches found	No matches found	No matches found	No matches found	No MS2	[M+H]+1	968580	106051	17.4888	8.3863	0.109	-3.19	0.000545162	0.00565748	7	7.4	3.3
	TRUE		C9 H14 N10 O2 P2	Full match	No results	No match	No results	0.74	356.078	339.075	4.514	1.07054e+06	14	0.0779078	219			No matches found	No matches found	No matches found	No matches found	No matches found	No matches found	No matches found	No matches found	No matches found	No matches found	No MS2	[M+H-H2O]+1	968580	217234	17.4888	6.86545	0.224	-2.16	0.00203597	0.0109716	7	7.4	3.3
	TRUE		C46 H58 N3 O8 P	Full match	No results	No results	No results	2.18	811.398	810.391	40.414	1.07155e+06	0	0.397921	490			No matches found	No matches found	No matches found	No matches found	No matches found	No matches found	No matches found	No matches found	No matches found	No matches found	No MS2	[M-H]-1	56231.2	382792	71.2857	74.3628	6.807	2.77	0.0266	0.0538465	0.4	2.7	4.5	1.9	1.1	4.4
	TRUE			No results	No results	No results	No results		165.086	369.134	22.195	1.08031e+06	0	0.0862281	522			No matches found	No matches found	No matches found	No matches found	No matches found	No matches found	No matches found	No matches found	No matches found	No matches found	No MS2	[2M+K]+1	986745	185269	5.33487	6.30236	0.188	-2.41	5.07113e-06	0.00145426	7.3	7.7	7.3
	TRUE		C22 H12 N P S	Full match	No results	No match	No results	-0.45	353.043	352.035	6.662	1.08685e+06	1	0.0426465	121			No matches found	No matches found	No matches found	No matches found	No matches found	No matches found	No matches found	No matches found	No matches found	No matches found	No MS2	[M-H]-1	58034.6	891731	81.8647	34.1489	15.365	3.94	0.021293	0.0458721			0	3.5	4.5	6
	TRUE	Petunidin	C16 H13 O7	No results	No results	Not the top hit	Full match	0.33	317.066	352.035	6.671	1.08685e+06	14	0.0662318	209			No matches found	No matches found	No matches found	No matches found	No matches found	No matches found	No matches found	No matches found	Single match found	No matches found	No MS2	[M+Cl]-1	94483.4	891731	52.9694	34.1489	9.438	3.24	0.00720827	0.0225408		2.3	0	3.5	4.5	6
	TRUE		C7 H21 N7 O5 P2	Full match	Invalid mass	No match	No results	-3.82	345.107	344.099	22.254	1.08804e+06	7	0.106622	309			No matches found	No matches found	No matches found	No matches found	No matches found	No matches found	No matches found	No matches found	No matches found	No matches found	No MS2	[M-H]-1	706642	132934	27.0688	31.0197	0.188	-2.41	0.00173687	0.0100402	4.6	2.8	5.8			2
	TRUE		C45 H57 N2 O6 P3	Full match	No results	No match	No results	-1.27	814.342	795.324	14.099	1.09561e+06	3	0.341912	420			No matches found	No matches found	No matches found	No matches found	No matches found	No matches found	No matches found	No matches found	No matches found	No matches found	No MS2	[M-H-H2O]-1	939758	113003	20.2195	13.943	0.12	-3.06	0.000254797	0.00402649		6.2	5.8
	TRUE		C7 H15 Cl N7 O2 P	Full match	No results	No match	No match	2.57	295.072	294.065	3.675	1.11164e+06	2	0.072096	244			No matches found	No matches found	No matches found	No matches found	No matches found	No matches found	No matches found	No matches found	No matches found	Single match found	No MS2	[M-H]-1	1.08163e+06	110649	1.89447	24.6318	0.102	-3.29	0.00367388	0.0151755	8.6	8.6	8.2	6.3
	TRUE		C8 H17 N4 O6 P	Full match	No match	No match	No match	4.65	296.09	295.083	36.634	1.127e+06	29	0.0899487	304			No matches found	No matches found	Single match found	No matches found	No matches found	No matches found	No matches found	No matches found	No matches found	Single match found	DDA for preferred ion	[M-H]-1	1.10883e+06	264378	17.4588	27.5628	0.238	-2.07	0.00395423	0.0158454	1.7	5.5	4.4			4
	TRUE		C47 H55 N2 O3 P3	Full match	No results	No match	No results	0.68	788.343	787.336	10.683	1.13311e+06	1	0.343092	435			No matches found	No matches found	No matches found	No matches found	No matches found	No matches found	No matches found	No matches found	No matches found	No matches found	No MS2	[M-H]-1	942842	94840.3	11.2685	14.72	0.101	-3.31	5.20937e-05	0.00226471	6.8	6.4
	TRUE	Boydine A	C20 H22 N2 O4 S2	No results	No results	Partial match	Full match	0.87	418.102	417.095	9.907	1.13926e+06	9	0.102461	245			No matches found	No matches found	No matches found	No matches found	No matches found	No matches found	No matches found	No matches found	No matches found	Multiple matches found	No MS2	[M-H]-1	354273	24977.6	88.0504	7.76271	0.071	-3.83	0.0273606	0.0549361	1.7	4.2	1.9
	TRUE		C6 H6 N10	Full match	No results	No results	No results	-1.4	218.077	219.085	8.67	1.14009e+06	1	0.077386	355			No matches found	No matches found	No matches found	No matches found	No matches found	No matches found	No matches found	No matches found	No matches found	No matches found	No MS2	[M+H]+1	131183	1.0123e+06	2.11656	38.0403	7.717	2.95	0.0181823	0.0410538				0.7	5.4	2.2
	TRUE	GlcCer(d18:2(4E,8Z)/17:0(2OH[R]))	C41 H77 N O9	No results	No results	No results	Full match	1.3	727.561	726.553	41.003	1.14045e+06	0	-0.439223	-604			No matches found	No matches found	No matches found	No matches found	No matches found	No matches found	No matches found	No matches found	Multiple matches found	Multiple matches found	No MS2	[M-H]-1	59148.2	1.0061e+06	27.1708	64.2665	17.01	4.09	0.0438223	0.0782133				1.7	3.8	1.7
	TRUE		C34 H79 N6 O17 P3	Full match	No results	No match	No results	-0.14	936.471	935.464	12.098	1.14191e+06	2	0.471327	503			No matches found	No matches found	No matches found	No matches found	No matches found	No matches found	No matches found	No matches found	No matches found	No matches found	No MS2	[M-H]-1	1.01805e+06	107597	28.8617	12.5719	0.106	-3.24	0.00283361	0.013177	6.2		6.2
	TRUE			No results	No results	No results	No results		118.098	117.09	6.927	1.1425e+06	0	0.0975114	826			No matches found	No matches found	No matches found	No matches found	No matches found	No matches found	No matches found	No matches found	No matches found	No matches found	DDA for preferred ion	[M-H]-1	47913.9	986464	10.9294	36.1033	20.588	4.36	0.00421148	0.0164052				5.8	3	6
	TRUE		C23 H43 O10 P3	Full match	No results	No match	No results	-0.53	572.207	571.199	5.278	1.153e+06	13	0.206601	361			No matches found	No matches found	No matches found	No matches found	No matches found	No matches found	No matches found	No matches found	No matches found	No matches found	No MS2	[M-H]-1	1.01942e+06	189631	14.6338	20.6618	0.186	-2.43	0.000664081	0.00619154	5.3	6.8	5.7
	TRUE		C26 H39 Cl P2	Full match	No results	No match	No match	2.95	448.223	447.216	9.728	1.15537e+06	11	0.222873	497			No matches found	No matches found	No matches found	No matches found	No matches found	No matches found	No matches found	No matches found	No matches found	Multiple matches found	No MS2	[M-H]-1	927532	57233.5	32.9282	6.89381	0.062	-4.02	0.00438086	0.0167628	6	2.2	5.4
	TRUE	1,3,4,6-Tetra-O-acetyl-2-deoxy-2-(octanoylamino)hexopyranose	C22 H35 N O10	No results	No results	Full match	No results	0.18	473.226	472.219	41.55	1.16542e+06	2	0.226183	478			No matches found	No matches found	No matches found	No matches found	No matches found	No matches found	No matches found	No matches found	No matches found	No matches found	No MS2	[M-H]-1	1.1235e+06	128147	7.52973	6.76279	0.114	-3.13	4.20034e-06	0.00145426	3.5	3.9	4.3
	TRUE		C7 H24 N8 O8 P2	Full match	No results	No match	No results	3.67	410.121	409.113	8.707	1.166e+06	16	0.12074	294			No matches found	No matches found	No matches found	No matches found	No matches found	No matches found	No matches found	No matches found	No matches found	No matches found	No MS2	[M-H]-1	1.13333e+06	135811	11.9285	13.5128	0.12	-3.06	4.29924e-05	0.00217371	6.8	3.8	3.4
	TRUE		C23 H37 Cl P2 S	Full match	No results	No results	No match	-3.08	442.177	441.17	26.085	1.16629e+06	3	0.17661	399			No matches found	No matches found	No matches found	No matches found	No matches found	No matches found	No matches found	No matches found	No matches found	Single match found	No MS2	[M-H]-1	1.08532e+06	250692	20.6984	35.5974	0.231	-2.11	0.00901381	0.0258781	1.2	2	4.3	5.1
	TRUE		C10 H9 N O2 P2	Invalid mass	No results	No results	No results	-5.59	237.01	533.034	10.449	1.16634e+06	2	0.00952702	40			No matches found	No matches found	No matches found	No matches found	No matches found	No matches found	No matches found	No matches found	No matches found	No matches found	No MS2	[2M-H+HAc]-1	194773	965784	18.6039	13.2398	4.959	2.31	0.000459776	0.00522249				7.6	7.9	5.3
	TRUE		C7 H4 N3 O2 P	Invalid mass	No results	No match	No results	5.07	193.005	211.039	4.286	1.16855e+06	1	0.00509092	26			No matches found	No matches found	No matches found	No matches found	No matches found	No matches found	No matches found	No matches found	No matches found	No matches found	No MS2	[M+NH4]+1	133293	1.0688e+06	5.69761	7.87331	8.018	3	8.04276e-06	0.00151607				8.4	7.7	7.7
	TRUE	ibha#24	C29 H43 N O8	No results	No results	Not the top hit	Full match	1.33	533.3	532.292	33.473	1.18153e+06	10	0.299574	562			No matches found	No matches found	No matches found	No matches found	No matches found	No matches found	No matches found	No matches found	Multiple matches found	No matches found	No MS2	[M-H]-1	1.07144e+06	167680	13.6443	13.1201	0.156	-2.68	8.2326e-05	0.00263165		6.8	7.9
	TRUE		C24 H47 O4 P3 S	Full match	No results	No match	No match	0.89	524.241	523.234	38.079	1.18179e+06	12	0.241257	460			No matches found	No matches found	No matches found	No matches found	No matches found	No matches found	No matches found	No matches found	No matches found	Multiple matches found	No MS2	[M-H]-1	227454	959471	35.7152	37.8618	4.218	2.08	0.0125091	0.0320296	2.4	3.5	2.8	5.7	3.2	3.8
	TRUE	N-[2-(3,4-Dimethoxyphenyl)ethyl]-4-[4-oxo-2-{[(4-oxo-4H-pyrido[1,2-a]pyrimidin-2-yl)methyl]sulfanyl}-3(4H)-quinazolinyl]butanamide	C31 H31 N5 O5 S	No results	No results	Full match	No results	-1.64	585.204	584.196	29.986	1.18704e+06	4	0.203631	348			No matches found	No matches found	No matches found	No matches found	No matches found	No matches found	No matches found	No matches found	No matches found	No matches found	No MS2	[M-H]-1	1.13222e+06	154358	29.3113	15.7356	0.136	-2.87	0.00317498	0.0140394		5.8	5.4
	TRUE	8-acetylneosolaniol	C21 H28 O9	No results	Partial match	Not the top hit	Full match	-0.09	424.173	423.166	21.414	1.21441e+06	17	0.173295	409			No matches found	No matches found	No matches found	No matches found	No matches found	No matches found	No matches found	No matches found	No matches found	Multiple matches found	No MS2	[M-H]-1	906768	194035	51.1186	24.6915	0.214	-2.22	0.0446042	0.0793056	0.6		4.9		3.7	6.3
	TRUE	arg-glu-arg	C17 H33 N9 O6	No results	No results	Full match	No results	1.37	459.256	458.249	9.476	1.22054e+06	3	0.256008	557			No matches found	No matches found	No matches found	No matches found	No matches found	No matches found	No matches found	No matches found	No matches found	No matches found	No MS2	[M-H]-1	549661	68770.4	53.8128	16.2613	0.125	-3	0.0101645	0.0280181	2.1	4.5	1.5		6.4
	TRUE	Ethyl {[(3beta,17beta)-3,17-dihydroxyandrosta-5,7-dien-17-yl]methyl}[4-(trifluoromethoxy)benzyl]carbamate	C31 H40 F3 N O5	No results	No results	Full match	No results	-4.8	563.283	562.276	28.047	1.22217e+06	1	0.283156	503			No matches found	No matches found	No matches found	No matches found	No matches found	No matches found	No matches found	No matches found	No matches found	No matches found	No MS2	[M-H]-1	619444	51858.5	71.8075	10.1122	0.084	-3.58	0.0344818	0.0651536		2.5	5.7
	TRUE	N-(4-Chlorophenyl)-3-{4-[(E)-(2-chlorophenyl)diazenyl]-3,5-diphenyl-1H-pyrazol-1-yl}-3-oxopropanamide	C30 H21 Cl2 N5 O2	No results	No results	Full match	No results	-1.73	553.106	552.099	14.078	1.2323e+06	3	0.106276	192			No matches found	No matches found	No matches found	No matches found	No matches found	No matches found	No matches found	No matches found	No matches found	No matches found	No MS2	[M-H]-1	929507	101271	17.4707	12.0183	0.109	-3.2	7.84448e-05	0.00257497	3.6	6.3
	TRUE		C29 H36 O2 S2	Full match	No results	No match	No match	1.11	480.216	479.209	38.323	1.23605e+06	10	0.216206	450			No matches found	No matches found	No matches found	No matches found	No matches found	No matches found	No matches found	No matches found	No matches found	Multiple matches found	No MS2	[M-H]-1	219067	1.23482e+06	36.2681	3.77162	5.637	2.49	0.0146758	0.0356121	4.3	2.4	3.2	6.7	5.2	5.2
	TRUE		C17 H40 N8 O P2 S2	Invalid mass	No results	No match	No match	6.71	498.228	479.211	38.282	1.23605e+06	8	0.227513	457			No matches found	No matches found	No matches found	No matches found	No matches found	No matches found	No matches found	No matches found	No matches found	Multiple matches found	No MS2	[M-H-H2O]-1	203962	1.23482e+06	52.6508	3.77162	6.054	2.6	0.0304797	0.0594685	3.8		3	6.7	5.2	5.2
	TRUE	bis(tetrazolyl)amine	C2 H3 N9	No results	No results	Full match	No results	-3.11	153.051	136.047	13.796	1.23938e+06	1	0.0506647	331			No matches found	No matches found	No matches found	No matches found	No matches found	No matches found	No matches found	No matches found	No matches found	No matches found	No MS2	[M+H-H2O]+1	1.14785e+06	172416	4.77793	7.29318	0.15	-2.73	1.27366e-05	0.00164091	5.5		7.8
	TRUE		C4 H14 N5 O4 P	Full match	No match	No match	No match	1.4	227.079	208.061	36.727	1.24027e+06	9	0.078659	346			No matches found	No matches found	Single match found	No matches found	No matches found	No matches found	No matches found	No matches found	No matches found	Single match found	No MS2	[M-H-H2O]-1	268264	1.10797e+06	20.4643	30.0591	4.13	2.05	0.00791785	0.0238792	5.6	6.3	2.5	1.3	2.6	3
	TRUE		C33 H43 N9 O3 S	Full match	No results	No match	No match	-4.95	645.318	644.31	13.075	1.24354e+06	5	0.317762	492			No matches found	Single match found	No matches found	No matches found	No matches found	No matches found	No matches found	No matches found	No matches found	Single match found	No MS2	[M-H]-1	799999	199906	27.1843	9.10346	0.25	-2	0.00434845	0.0166899	6.5		6.2
	TRUE		C7 H17 N2 O7 P	Full match	No results	No match	No results	4.09	272.078	273.086	7.111	1.25054e+06	75	0.0784511	288			No matches found	No matches found	No matches found	No matches found	No matches found	No matches found	No matches found	No matches found	No matches found	No matches found	No MS2	[M+H]+1	235876	1.13374e+06	37.7419	12.8284	4.807	2.26	0.0127753	0.032452			2.4	4.5	6.8	2.2
	TRUE	[1,3,5]Triazino[1,2-a]benzimidazol-2-amine	C9 H7 N5	No results	No results	Full match	No results	-1.92	185.07	371.148	14.594	1.25166e+06	8	0.0697906	377	0	0	No matches found	No matches found	No matches found	No matches found	No matches found	No matches found	No matches found	No matches found	No matches found	No matches found	DDA for other ion	[2M+H]+1	1.01568e+06	224388	14.3947	5.42892	0.221	-2.18	0.000881872	0.00711518		6.8	4.9
	TRUE			No results	No results	No results	No results		505.261	486.242	8.711	1.25549e+06	0	0.260538	516			No matches found	No matches found	No matches found	No matches found	No matches found	No matches found	No matches found	No matches found	No matches found	No matches found	No MS2	[M-H-H2O]-1	1.12651e+06	95240	7.68917	13.5128	0.085	-3.56	6.83561e-05	0.00243596	7.7	4.3	5
	TRUE		C28 H51 N7 O2 P2	Full match	No results	No match	No match	-3.74	579.356	578.348	41.956	1.26242e+06	1	0.355778	614			No matches found	No matches found	No matches found	No matches found	No matches found	No matches found	No matches found	No matches found	Single match found	No matches found	No MS2	[M-H]-1	88404.8	501024	47.8543	71.0882	5.667	2.5	0.0138026	0.0342141				3.4	3	4.8
	TRUE		C4 H6 N5 O6 P	Full match	No results	No match	No results	-0.13	251.006	249.998	10.409	1.26547e+06	6	0.00553713	22			No matches found	No matches found	No matches found	No matches found	No matches found	No matches found	No matches found	No matches found	No matches found	No matches found	No MS2	[M-H]-1	772223	154792	37.4858	41.619	0.2	-2.32	0.00656569	0.0213214		5.7	5.4
	TRUE		C5 H11 N9 O2 P2	Full match	No results	No match	No match	1.88	291.052	333.086	5.219	1.26667e+06	3	0.05164	177			No matches found	No matches found	No matches found	No matches found	No matches found	No matches found	No matches found	No matches found	No matches found	Single match found	No MS2	[M+ACN+H]+1	1.08171e+06	116955	23.8199	29.2325	0.108	-3.21	0.000701613	0.0063459	3.9	4.6	6.5
	TRUE		C23 H55 N10 O2 P3	Full match	No results	No results	No match	-0.76	596.372	595.365	38.275	1.26717e+06	0	0.371776	623			No matches found	No matches found	No matches found	No matches found	No matches found	No matches found	No matches found	No matches found	No matches found	Single match found	No MS2	[M-H]-1	83306.1	1.2115e+06	4.55552	27.1773	14.543	3.86	0.00388819	0.0156872				7.3	6.5	6.5
	TRUE	Alternatain D	C18 H20 O9	No results	No results	No match	Full match	-4.74	380.109	381.116	9.326	1.27325e+06	14	0.108929	287			No matches found	No matches found	No matches found	No matches found	No matches found	No matches found	No matches found	No matches found	No matches found	Single match found	No MS2	[M+H]+1	1.18682e+06	238190	25.6433	3.23848	0.201	-2.32	0.0110665	0.0296067		5.8	5.8
	TRUE			No results	No results	No results	No results		1654.82	828.416	11.509	1.2783e+06	0	-0.182034	-110			No matches found	No matches found	No matches found	No matches found	No matches found	No matches found	No matches found	No matches found	No matches found	No matches found	No MS2	[M+2H]+2	1.2388e+06	281637	5.8522	0.881642	0.227	-2.14	0.000427644	0.00505697			7.7
	TRUE		C33 H69 N10 O9 P3	Full match	No results	No results	No results	0.14	842.446	841.439	16.244	1.27979e+06	0	0.446303	530			No matches found	No matches found	No matches found	No matches found	No matches found	No matches found	No matches found	No matches found	No matches found	No matches found	No MS2	[M-H]-1	1.05143e+06	88717	48.6912	13.5152	0.084	-3.57	0.0173565	0.0398394	2.5	4.8
	TRUE	Perazine	C20 H25 N3 S	No results	No results	Full match	Full match	0.68	339.177	338.17	24.08	1.2804e+06	7	0.177148	522			No matches found	Single match found	No matches found	No matches found	No matches found	No matches found	No matches found	No matches found	No matches found	No matches found	No MS2	[M-H]-1	621020	149264	54.3137	23.1642	0.24	-2.06	0.017951	0.0407342	6.1	4.8	2.3		3.7	5.9
	TRUE		C2 H7 Cl N8 O3	Full match	No results	No match	No results	-1.78	226.033	225.025	8.133	1.28519e+06	7	0.0325604	144			No matches found	No matches found	No matches found	No matches found	No matches found	No matches found	No matches found	No matches found	No matches found	No matches found	No MS2	[M-H]-1	1.12571e+06	128943	11.0596	9.00446	0.115	-3.13	1.72284e-05	0.00168048	7.6	7.2	6
	TRUE		C32 H63 N2 O12 P3	Full match	No results	No match	No match	0.97	760.36	759.353	20.317	1.30279e+06	4	0.360121	474			No matches found	No matches found	No matches found	No matches found	No matches found	No matches found	No matches found	No matches found	No matches found	Single match found	No MS2	[M-H]-1	1.27118e+06	143857	11.8743	19.3509	0.113	-3.14	0.000320161	0.004406	6.8		6.8
	TRUE	Okaramine Q	C32 H32 N4 O4	No results	No results	Partial match	Full match	-0.52	536.242	535.235	36.892	1.30753e+06	6	0.242076	451			No matches found	No matches found	No matches found	No matches found	No matches found	No matches found	No matches found	No matches found	No matches found	Multiple matches found	No MS2	[M-H]-1	988988	125099	32.4092	71.6836	0.126	-2.98	0.0273966	0.0549909	3.9	1.5	1.1			3
	TRUE	Bripiodionen	C15 H20 N2 O4	No results	No results	Partial match	Full match	0.59	292.142	351.156	12.646	1.32005e+06	38	0.142479	488			No matches found	No matches found	No matches found	No matches found	No matches found	No matches found	No matches found	No matches found	No matches found	Multiple matches found	No MS2	[M-H+HAc]-1	1.12905e+06	169789	10.0301	49.7458	0.15	-2.73	0.0197057	0.043497					4.5
	TRUE		C36 H29 Cl N O9 P	Full match	No results	No results	No results	1.51	685.128	684.121	22.462	1.32758e+06	0	0.127882	187			No matches found	No matches found	No matches found	No matches found	No matches found	No matches found	No matches found	No matches found	No matches found	No matches found	No MS2	[M-H]-1	1.1535e+06	102368	13.873	18.3415	0.089	-3.49	0.000106378	0.00291018	4.5	3.4	4.5
	TRUE		C13 H21 N2 O P S	Full match	No results	No match	No results	-2.06	284.111	283.104	2.965	1.33894e+06	11	0.110635	389			No matches found	No matches found	No matches found	No matches found	No matches found	No matches found	No matches found	No matches found	No matches found	No matches found	No MS2	[M-H]-1	179652	901942	12.7042	33.0632	5.021	2.33	0.00710167	0.0223437				4.1	5.7	2.6
	TRUE	4-n-Heptyl-N-[4-[(4,6-dimethylpyrimidin-2-yl)thio]phenyl]benzamide	C26 H31 N3 O S	No results	No results	Full match	No results	1.59	433.219	432.212	29.983	1.35336e+06	2	0.219473	507			No matches found	No matches found	No matches found	No matches found	No matches found	No matches found	No matches found	No matches found	No matches found	No matches found	No MS2	[M-H]-1	1.20458e+06	162882	31.8872	15.7356	0.135	-2.89	0.00438428	0.0167674	3.4	5.3	5.3
	TRUE	Curvularin-7-O-β-D-glucopyranoside	C22 H30 O10	No results	No results	No match	Full match	-3.42	454.182	453.175	26.012	1.35765e+06	7	0.182344	401			No matches found	No matches found	No matches found	No matches found	No matches found	No matches found	No matches found	No matches found	No matches found	Single match found	No MS2	[M-H]-1	1.02643e+06	84773.8	29.7042	95.0546	0.083	-3.6	0.0449546	0.0798011		4.3	3.5
	TRUE		C15 H33 N4 O3 P	Full match	No results	No results	No match	3.88	348.23	755.474	37.719	1.35862e+06	3	0.230378	662			No matches found	No matches found	Multiple matches found	No matches found	Single match found	No matches found	No matches found	No matches found	Multiple matches found	Multiple matches found	No MS2	[2M-H+HAc]-1	422001	63163.7	88.9585	23.238	0.15	-2.74	0.0447978	0.0795975	3.6	5.7
	TRUE		C18 H45 N10 O P3 S2	Full match	No results	No match	No results	2.82	574.245	573.238	6.538	1.35946e+06	11	0.244825	426			No matches found	No matches found	No matches found	No matches found	No matches found	No matches found	No matches found	No matches found	No matches found	No matches found	No MS2	[M-H]-1	91180.6	515378	11.0715	69.9295	5.652	2.5	0.0344368	0.0650936				5.3	5.2	3.4
	TRUE		C15 H16 N10	Full match	No results	No match	No match	4.71	336.158	335.15	12.112	1.37018e+06	4	0.157524	469			No matches found	No matches found	No matches found	No matches found	Single match found	No matches found	No matches found	No matches found	No matches found	Multiple matches found	No MS2	[M-H]-1	1.31891e+06	157959	29.0192	14.8689	0.12	-3.06	0.00382743	0.0155415	1.6	3.5	6.2
	TRUE		C11 H20 N2 O5 S	Full match	No results	No results	No match	1.17	292.11	273.092	5.946	1.37435e+06	1	0.109634	375			Multiple matches found	Single match found	No matches found	No matches found	No matches found	No matches found	No matches found	No matches found	Multiple matches found	Multiple matches found	No MS2	[M-H-H2O]-1	1.2975e+06	102555	8.20323	11.8608	0.079	-3.66	2.19048e-05	0.00176949	6.5	6.2	7.7
	TRUE	Icaritin 3-rhamnoside	C27 H32 O11	No results	No results	Not the top hit	Full match	-0.64	532.194	531.187	19.537	1.37456e+06	10	0.194122	365			Single match found	No matches found	No matches found	No matches found	No matches found	No matches found	No matches found	No matches found	Single match found	Multiple matches found	No MS2	[M-H]-1	1.13103e+06	113931	32.317	20.803	0.101	-3.31	0.00174947	0.0100769	2.2	5.3	5.7
	TRUE	(2S)-2-{[(2R)-2-(2-{[(2R)-1-Hydroxy-3-phenyl-2-propanyl]amino}-2-oxoethyl)-4-pentenoyl]amino}-3-(1H-indol-3-yl)propyl (2S)-2-{[(9H-fluoren-9-ylmethoxy)carbonyl]amino}-5-hexenoate	C48 H52 N4 O7	No results	No results	Full match	No results	1.11	796.384	797.392	18.869	1.37527e+06	4	0.384486	483			No matches found	No matches found	No matches found	No matches found	No matches found	No matches found	No matches found	No matches found	No matches found	No matches found	No MS2	[M+H]+1	1.33775e+06	206785	18.3058	8.05535	0.155	-2.69	0.00117781	0.00818352	3.6		7
	TRUE		C19 H34 N9 O5 P	Full match	No results	No match	No results	1.17	499.243	498.235	41.137	1.37768e+06	2	0.242635	486			No matches found	No matches found	No matches found	No matches found	No matches found	No matches found	No matches found	No matches found	No matches found	No matches found	No MS2	[M-H]-1	1.17095e+06	78192.1	31.5576	5.58964	0.067	-3.9	0.00511583	0.0183461	5.7	0.7	4.9
	TRUE		C2 H7 Cl N O6 P3	Full match	No results	No results	No results	1.85	268.918	267.911	5.623	1.38243e+06	0	-0.0820279	-305			No matches found	No matches found	No matches found	No matches found	No matches found	No matches found	No matches found	No matches found	No matches found	No matches found	No MS2	[M-H]-1	118937	1.20567e+06	2.34116	28.0251	10.137	3.34	0.00605577	0.0202659				2.4	4.6	3.1
	TRUE	Methyl (3bR,4R,6aR)-5-benzoyl-1-(cyclopropylmethyl)-2-(dimethylcarbamoyl)-4-(4-fluorobenzyl)-3b,4,5,6,6a,7-hexahydro-1H-pyrrolo[3',4':3,4]cyclopenta[1,2-b]pyrrole-4-carboxylate	C32 H34 F N3 O4	No results	No results	Full match	No results	-2.12	543.252	544.259	19.904	1.38685e+06	1	0.252184	464			No matches found	No matches found	No matches found	No matches found	No matches found	No matches found	No matches found	No matches found	No matches found	No matches found	No MS2	[M+H]+1	1.0244e+06	129045	51.9272	4.60514	0.126	-2.99	0.0348998	0.0657725	4.4	4.5
	TRUE		C18 H32 O S2	Full match	No results	No results	No match	-2	328.189	373.187	8.987	1.4187e+06	2	0.188802	575			No matches found	No matches found	No matches found	No matches found	No matches found	No matches found	No matches found	No matches found	No matches found	Multiple matches found	No MS2	[M+FA-H]-1	1.28146e+06	91358.6	19.2138	11.5385	0.071	-3.81	0.000203334	0.00369724	6.3	6.3	5.2
	TRUE	11-[4-(Benzyloxy)phenyl]-3-(4-methoxyphenyl)-2,3,4,5,10,11-hexahydro-1H-dibenzo[b,e][1,4]diazepin-1-one	C33 H30 N2 O3	No results	No results	Full match	No results	-2.6	502.224	501.217	9.671	1.42392e+06	7	0.224335	447			No matches found	No matches found	No matches found	No matches found	No matches found	No matches found	No matches found	No matches found	No matches found	No matches found	No MS2	[M-H]-1	1.41004e+06	81699.9	3.20571	4.80391	0.058	-4.11	5.72883e-07	0.00124751	7	8.2	8.2
	TRUE		C16 H24 O6 P2	Full match	No results	No match	No results	-2.46	374.104	373.097	6.423	1.42416e+06	12	0.10389	278			No matches found	No matches found	No matches found	No matches found	No matches found	No matches found	No matches found	No matches found	No matches found	No matches found	No MS2	[M-H]-1	1.32109e+06	288287	4.42082	49.6008	0.218	-2.2	0.0349938	0.0659091	6.3	8.6	6.3		1.9	4.5
	TRUE		C22 H41 Cl O5	Full match	No results	No match	No match	1.05	420.265	419.257	38.282	1.44394e+06	7	0.264692	630			No matches found	Single match found	No matches found	No matches found	No matches found	No matches found	No matches found	No matches found	Single match found	Single match found	No MS2	[M-H]-1	139169	884040	72.942	40.2967	6.352	2.67	0.031622	0.0610953				4.5	5.5	5.9
	TRUE		C17 H37 N8 P	Full match	No results	No results	No results	0.06	384.288	419.257	38.293	1.44394e+06	1	0.287904	749			No matches found	No matches found	No matches found	No matches found	No matches found	No matches found	No matches found	No matches found	No matches found	No matches found	No MS2	[M+Cl]-1	139169	884040	78.2922	40.2967	6.352	2.67	0.0422191	0.0759723				4.5	5.5	5.9
	TRUE		C6 H2 Cl2 N3 O4 P S	Full match	No results	No results	No results	3.86	312.889	311.882	9.243	1.44641e+06	0	-0.110725	-354			No matches found	No matches found	No matches found	No matches found	No matches found	No matches found	No matches found	No matches found	No matches found	No matches found	No MS2	[M-H]-1	1.27502e+06	85965.2	19.518	5.63237	0.067	-3.89	0.00105763	0.00775257	3.6	4.4
	TRUE		C3 H4 Cl N3 O11 P2	Full match	No results	No match	No results	-0.86	354.901	353.893	11.366	1.45037e+06	1	-0.0993453	-280			No matches found	No matches found	No matches found	No matches found	No matches found	No matches found	No matches found	No matches found	No matches found	No matches found	No MS2	[M-H]-1	244167	1.42277e+06	4.14604	11.4676	5.827	2.54	0.000594205	0.00590861				7.6	4.9	6
	TRUE		C21 H30 O4 S	Full match	No results	No results	No results	-3.48	378.185	377.178	13.002	1.45165e+06	2	0.185164	490			No matches found	No matches found	No matches found	No matches found	No matches found	No matches found	No matches found	No matches found	No matches found	No matches found	No MS2	[M-H]-1	268599	1.31112e+06	34.6343	38.3427	4.881	2.29	0.0101016	0.027914					4.9	6.4
	TRUE		C4 H5 N7 O2 P2	Full match	No results	No match	No results	3.12	244.999	243.991	4.52	1.45598e+06	1	-0.00123982	-5			No matches found	No matches found	No matches found	No matches found	No matches found	No matches found	No matches found	No matches found	No matches found	No matches found	No MS2	[M-H]-1	1.38814e+06	292188	10.0893	41.4623	0.21	-2.25	0.019498	0.0431848	6.8	7.9	5.3		1.9	3
	TRUE		C16 H29 N9 O5	Full match	No results	No results	No results	-1.46	427.229	426.222	19.482	1.4568e+06	2	0.228542	535			No matches found	No matches found	No matches found	No matches found	No matches found	No matches found	No matches found	No matches found	No matches found	No matches found	No MS2	[M-H]-1	1.23546e+06	236586	32.458	37.8853	0.191	-2.38	0.00955827	0.026906	3	2.2	5.3	5.1		5.1
	TRUE	MFCD02361458	C23 H25 N3 O2 S2	No results	No results	Full match	No results	1.92	439.14	438.132	11.157	1.45728e+06	5	0.139662	318			No matches found	No matches found	No matches found	No matches found	No matches found	No matches found	No matches found	No matches found	No matches found	No matches found	No MS2	[M-H]-1	1.35627e+06	321455	23.8062	51.7571	0.237	-2.08	0.0333598	0.0635629	6.5	3.9	4.6		3.8
	TRUE			No results	No results	No results	No results		575.091	610.06	18.361	1.46004e+06	0	0.0910497	158			No matches found	No matches found	No matches found	No matches found	No matches found	No matches found	No matches found	No matches found	No matches found	No matches found	No MS2	[M+Cl]-1	869954	171923	37.4338	17.1789	0.198	-2.34	0.00455318	0.0171573	5.7	5.7	5.7
	TRUE		C35 H68 N10 O15 P2	Full match	No results	No results	No results	1.41	930.435	929.428	36.899	1.46692e+06	0	0.435397	468			No matches found	No matches found	No matches found	No matches found	No matches found	No matches found	No matches found	No matches found	No matches found	No matches found	No MS2	[M-H]-1	987948	97184.4	24.6426	13.2224	0.098	-3.35	0.000409659	0.00495892	5	6.9	6.5
	TRUE			No results	No results	No results	No results		160.005	161.012	2.991	1.47023e+06	0	0.00497202	31			No matches found	No matches found	No matches found	No matches found	No matches found	No matches found	No matches found	No matches found	No matches found	No matches found	No MS2	[M+H]+1	273974	1.32939e+06	47.6653	35.5401	4.852	2.28	0.0293736	0.0578809				3.4	3	1.5
	TRUE		C8 H12 Cl N O9 S2	Full match	No results	No match	No results	2.3	364.965	363.958	10.016	1.47341e+06	2	-0.0349606	-96			No matches found	No matches found	No matches found	No matches found	No matches found	No matches found	No matches found	No matches found	No matches found	No matches found	No MS2	[M-H]-1	1.36868e+06	110664	7.4193	12.3722	0.081	-3.63	4.59354e-05	0.00220285	4.3	5	6.2
	TRUE		C44 H64 O P2	Full match	No results	No results	No results	2.58	670.445	669.437	38.307	1.47754e+06	0	0.444968	664			No matches found	No matches found	No matches found	No matches found	No matches found	No matches found	No matches found	No matches found	No matches found	No matches found	No MS2	[M-H]-1	179455	882607	21.866	42.3966	4.918	2.3	0.00785761	0.023743	5.2	6.3	5.9	3.3	2.9	1.9
	TRUE	2-[(1,3-Benzoxazol-2-ylsulfanyl)methyl]-9,10,11,12-tetrahydro-8H-cyclohepta[4,5]thieno[3,2-e][1,2,4]triazolo[1,5-c]pyrimidine	C20 H17 N5 O S2	No results	No results	Full match	No results	3.14	407.089	406.081	7.463	1.47767e+06	2	0.0887305	218			No matches found	No matches found	No matches found	No matches found	No matches found	No matches found	No matches found	No matches found	No matches found	No matches found	No MS2	[M-H]-1	1.30231e+06	246174	16.7433	17.3377	0.189	-2.4	0.000305655	0.00433548	4	3.6	5.2	6.1	6.4	1.9
	TRUE	4-{[2-(Benzylsulfanyl)-3H-imidazo[4,5-c]pyridin-3-yl]methyl}-N-[3-(2-oxo-1-pyrrolidinyl)propyl]benzamide	C28 H29 N5 O2 S	No results	No results	Full match	No results	1.25	499.205	500.212	36.456	1.47875e+06	5	0.204821	410	0	0	No matches found	No matches found	No matches found	No matches found	No matches found	No matches found	No matches found	No matches found	No matches found	No matches found	DDA for preferred ion	[M+H]+1	339977	1.40794e+06	14.5036	41.1053	4.141	2.05	0.048653	0.0848371					1.7	5.9
	TRUE	2-Methoxyethyl (3S,3'S,4'R,6'S,8'R,8a'R)-8'-[(1H-benzimidazol-2-ylmethyl)carbamoyl]-5-[(1-hydroxycycloheptyl)ethynyl]-6'-(4-hydroxyphenyl)-1',2-dioxo-3',4'-diphenyl-3',4',8',8a'-tetrahydro-1'H-spiro[i ndole-3,7'-pyrrolo[2,1-c][1,4]oxazine]-1(2H)-carboxylate	C54 H51 N5 O9	No results	No results	Full match	No results	-0.48	913.368	912.361	13.715	1.49103e+06	2	0.368239	403			No matches found	No matches found	No matches found	No matches found	No matches found	No matches found	No matches found	No matches found	No matches found	No matches found	No MS2	[M-H]-1	1.26406e+06	102231	40.9467	13.9375	0.081	-3.63	0.00878896	0.0254899	5.5
	TRUE		C7 H2 N3 O4 P	Full match	No results	No results	No results	4.12	222.979	221.972	8.152	1.49282e+06	0	-0.0207886	-93			No matches found	No matches found	No matches found	No matches found	No matches found	No matches found	No matches found	No matches found	No matches found	No matches found	No MS2	[M-H]-1	298436	1.45842e+06	4.57167	1.71467	4.887	2.29	4.99901e-05	0.00225562	5.3		5.7	5.9	6.3	6.7
	TRUE		C10 H15 N4 O5 P S	Full match	No results	No match	No match	-2.02	334.049	315.032	6.17	1.4953e+06	5	0.0494032	148			Single match found	No matches found	No matches found	No matches found	No matches found	No matches found	No matches found	No matches found	Single match found	No matches found	DDA for other ion	[M-H-H2O]-1	55455.8	1.0344e+06	6.9085	22.6875	18.653	4.22	0.000680147	0.0062712				4.6	6.5	6.9
	TRUE		C5 H10 N6 O11	Full match	No results	No match	No results	-2.75	330.04	329.033	2.608	1.5013e+06	13	0.0398484	121			No matches found	No matches found	No matches found	No matches found	No matches found	No matches found	No matches found	No matches found	No matches found	No matches found	No MS2	[M-H]-1	1.48672e+06	364479	2.12704	25.2657	0.245	-2.03	0.010819	0.0291567	8.6	8.9	6.3
	TRUE		C37 H73 O15 P3	Full match	No results	No match	No results	-1.1	850.415	849.408	24.223	1.50177e+06	6	0.415297	488			No matches found	No matches found	No matches found	No matches found	No matches found	No matches found	No matches found	No matches found	No matches found	No matches found	No MS2	[M-H]-1	896651	191699	32.1266	17.9017	0.214	-2.23	0.00186932	0.0104638	4.9		3.8
	TRUE	2-[(5,6-Dimethyl-4-oxo-3-phenyl-3,4-dihydrothieno[2,3-d]pyrimidin-2-yl)sulfanyl]-N-[3-(4-morpholinyl)propyl]acetamide	C23 H28 N4 O3 S2	No results	No results	Full match	No results	-3.66	472.159	471.151	11.16	1.5023e+06	17	0.158552	336			No matches found	No matches found	No matches found	No matches found	No matches found	No matches found	No matches found	No matches found	No matches found	No matches found	No MS2	[M-H]-1	983973	218680	41.2269	10.6736	0.222	-2.17	0.0199292	0.0438011	2.3	0.6	4.4
	TRUE		C16 H33 N7 O12	Full match	No results	No match	No match	-1.58	515.218	496.2	38.302	1.51267e+06	7	0.217907	423			No matches found	No matches found	No matches found	No matches found	No matches found	No matches found	No matches found	No matches found	No matches found	Single match found	No MS2	[M-H-H2O]-1	187905	996121	33.9067	48.3745	5.301	2.41	0.0187746	0.0420056				5.5	2.3	3.6
	TRUE		C19 H44 N8 O P2 S2	Full match	No results	No match	No match	4.12	526.258	525.25	38.271	1.51829e+06	6	0.257643	490			Single match found	No matches found	No matches found	No matches found	No matches found	No matches found	No matches found	No matches found	Multiple matches found	Multiple matches found	No MS2	[M-H]-1	1.43902e+06	279354	13.9934	10.8262	0.194	-2.36	0.000210565	0.00374717	7.2	7.6	7.2	3.9		4.3
	TRUE		C6 H14 N5 O12 P	Full match	No results	No match	No results	-4.93	379.036	378.029	10.803	1.51941e+06	12	0.0357899	94			No matches found	No matches found	No matches found	No matches found	No matches found	No matches found	No matches found	No matches found	No matches found	No matches found	No MS2	[M-H]-1	940712	170207	29.687	6.91341	0.181	-2.47	0.00508266	0.0182636	6.5	3.9	6.5
	TRUE	N-demethyl-7-O-demethylcelesticetin	C22 H32 N2 O9 S	No results	No results	Not the top hit	Full match	-1.51	500.182	481.164	28.042	1.5386e+06	5	0.182095	364			Single match found	Single match found	No matches found	No matches found	No matches found	No matches found	No matches found	No matches found	Single match found	Multiple matches found	No MS2	[M-H-H2O]-1	1.50733e+06	177302	13.7277	10.5427	0.118	-3.09	5.74693e-05	0.00231658	5.3	4.1	7.6
	TRUE	2-[(4-Bromophenyl)sulfanyl]-5-[(3,5-dimethyl-1-piperidinyl)sulfonyl]-N-[2-(4-morpholinyl)ethyl]benzamide	C26 H34 Br N3 O4 S2	No results	No results	Full match	No results	-0.59	595.117	594.11	13.075	1.54176e+06	1	0.117058	197			No matches found	No matches found	No matches found	No matches found	No matches found	No matches found	No matches found	No matches found	No matches found	No matches found	No MS2	[M-H]-1	1.27465e+06	181799	11.7541	9.10346	0.143	-2.81	2.4698e-05	0.00181949	5.3	4.9	2.6
	TRUE	Preussochromone E	C15 H16 O7	No results	No results	Partial match	Full match	0.78	308.09	309.097	17.405	1.5463e+06	31	0.0898422	292			No matches found	No matches found	No matches found	No matches found	No matches found	No matches found	No matches found	No matches found	No matches found	Multiple matches found	No MS2	[M+H]+1	1.09022e+06	208899	31.6038	6.06171	0.192	-2.38	0.0092904	0.0264393	1.1	5.3	5.3
	TRUE		C18 H18 Br N O10 P2	Full match	No results	No match	No results	-1.69	548.958	547.951	14.101	1.5513e+06	1	-0.0419952	-76			No matches found	No matches found	No matches found	No matches found	No matches found	No matches found	No matches found	No matches found	No matches found	No matches found	No MS2	[M-H]-1	1.53177e+06	107455	17.2203	33.5496	0.07	-3.83	0.00112255	0.00799133	5.2	6.3	6.7
	TRUE		C28 H56 N2 O13 P2	Full match	No results	No match	No match	0.17	690.326	689.319	11.973	1.56123e+06	7	0.32588	472			No matches found	No matches found	No matches found	No matches found	No matches found	No matches found	No matches found	No matches found	No matches found	Single match found	No MS2	[M-H]-1	1.10226e+06	109327	39.7229	14.8809	0.099	-3.33	0.00611232	0.0203944	3.4	6	5.3
	TRUE	4,5,7-Trimethyl-3-thioxooctahydro-6H-imidazo[4,5-e][1,2,4]triazin-6-one	C7 H13 N5 O S	No results	No results	Full match	No results	-1.39	215.084	214.077	6.9	1.56218e+06	1	0.083782	390			No matches found	No matches found	No matches found	No matches found	No matches found	No matches found	No matches found	No matches found	No matches found	No matches found	No MS2	[M-H]-1	175690	1.54471e+06	39.1709	8.38974	8.792	3.14	0.00860886	0.0251606			0.5	4.3	4.6	5.4
	TRUE		C57 H55 N3 S	Full match	No results	No results	No match	1.68	813.413	812.406	41.738	1.56338e+06	0	0.413034	508			No matches found	No matches found	No matches found	No matches found	No matches found	No matches found	No matches found	No matches found	No matches found	Single match found	No MS2	[M-H]-1	712696	118651	62.7956	50.7611	0.166	-2.59	0.0154819	0.0368688	4.8	5.5	2.7	3.4	1.9	1.9
	TRUE	N-Acetoxy-2-(3-nitro-4,5-dihydro-1H-pyrazol-1-yl)acetamide	C7 H10 N4 O5	No results	No results	Full match	No results	-4.13	230.064	272.098	3.547	1.56382e+06	1	0.0641695	279			No matches found	No matches found	No matches found	No matches found	No matches found	No matches found	No matches found	No matches found	No matches found	No matches found	No MS2	[M+ACN+H]+1	168404	1.29043e+06	51.4416	22.1914	7.663	2.94	0.0115457	0.0304175				6.2	3.5	6.5
	TRUE		C17 H35 O9 P S	Full match	No results	No match	No match	-3.76	446.172	445.165	6.955	1.57102e+06	7	0.172263	386			No matches found	No matches found	No matches found	No matches found	No matches found	No matches found	No matches found	No matches found	No matches found	Multiple matches found	No MS2	[M-H]-1	1.02182e+06	254391	38.2862	40.3469	0.249	-2.01	0.013459	0.0336551	6	3.8	5.3		5.3	5.3
	TRUE	Chartarutine C	C23 H31 N O6 S	No results	No results	No match	Full match	3.74	449.189	450.196	17.305	1.58019e+06	7	0.18889	421			No matches found	No matches found	No matches found	No matches found	No matches found	No matches found	No matches found	No matches found	No matches found	Single match found	No MS2	[M+H]+1	975272	210830	44.5243	3.74829	0.216	-2.21	0.0260492	0.0529953	4.9	5.2	4.4
	TRUE		C45 H60 O7 P2	Full match	No results	No match	No match	2.12	774.383	773.376	18.84	1.58578e+06	3	0.38307	495			No matches found	No matches found	No matches found	No matches found	No matches found	No matches found	No matches found	No matches found	Single match found	No matches found	No MS2	[M-H]-1	1.26344e+06	240222	24.9506	17.6139	0.19	-2.39	0.000996319	0.00753795	5.8	4.3
	TRUE			No results	No results	No results	No results		966.457	965.45	25.795	1.58948e+06	0	0.456923	473			No matches found	No matches found	No matches found	No matches found	No matches found	No matches found	No matches found	No matches found	No matches found	No matches found	No MS2	[M-H]-1	1.58117e+06	284564	2.03108	11.9432	0.18	-2.47	0.00128346	0.00857818	8.2	8.2	7.8
	TRUE	1-Benzyl-1-(2-phenylethyl)-3-(3-pyridinyl)thiourea	C21 H21 N3 S	No results	No results	Full match	No results	-0.47	347.145	384.094	18.096	1.59114e+06	6	0.145455	419			No matches found	No matches found	No matches found	No matches found	No matches found	No matches found	No matches found	No matches found	No matches found	No matches found	No MS2	[M-2H+K]-1	1.41666e+06	331035	13.9071	23.7637	0.234	-2.1	0.00238396	0.0120024	6.4
	TRUE		C42 H36 N P	Invalid mass	No results	No results	No results	5.15	585.262	584.254	12.788	1.5967e+06	0	0.261552	447			No matches found	No matches found	No matches found	No matches found	No matches found	No matches found	No matches found	No matches found	No matches found	No matches found	No MS2	[M-H]-1	1.56377e+06	169710	14.4752	11.4145	0.109	-3.2	7.38495e-05	0.00249332	4.1		7.2
	TRUE	Microginin 612	C32 H44 N4 O8	No results	No results	Partial match	Full match	-0.35	612.316	611.308	12.776	1.59968e+06	4	0.315698	516			No matches found	No matches found	No matches found	No matches found	No matches found	No matches found	No matches found	No matches found	No matches found	Multiple matches found	No MS2	[M-H]-1	1.30079e+06	281186	18.3276	14.0978	0.216	-2.21	0.000369269	0.00472725	4.4	7.4		7.3		6.9
	TRUE		C18 H38 N5 O P S2	Full match	No results	No match	No match	1.08	435.226	434.219	41.005	1.60807e+06	4	0.226009	519			No matches found	Single match found	No matches found	No matches found	No matches found	No matches found	No matches found	No matches found	No matches found	No matches found	No MS2	[M-H]-1	1.1973e+06	187127	17.9394	70.6114	0.156	-2.68	0.038439	0.0707365	5.2	4.8	5.9	1.9	4.2
	TRUE		C21 H37 O2 P3	Full match	No results	No match	No results	-4.05	414.199	413.192	19.627	1.6137e+06	6	0.198961	480			No matches found	No matches found	No matches found	No matches found	No matches found	No matches found	No matches found	No matches found	No matches found	No matches found	No MS2	[M-H]-1	1.50327e+06	107626	19.981	47.0448	0.072	-3.8	0.00478158	0.0176292	3.3	3.6	6.7
	TRUE			No results	No results	No results	No results		350.171	351.178	9.032	1.62292e+06	0	0.170835	488			No matches found	No matches found	No matches found	No matches found	No matches found	No matches found	No matches found	No matches found	No matches found	No matches found	No MS2	[M+H]+1	1.53324e+06	305794	10.9218	5.6912	0.199	-2.33	0.000229639	0.00386608	6.8	5.3	4.5
	TRUE		C22 H43 O11 P	Full match	No results	No match	No match	-1	514.254	513.247	20.476	1.62416e+06	1	0.253783	493			No matches found	No matches found	No matches found	No matches found	No matches found	No matches found	No matches found	No matches found	No matches found	Single match found	No MS2	[M-H]-1	375625	1.54147e+06	11.2072	29.0227	4.104	2.04	0.0147204	0.0356722				3.9	6.2	6.2
	TRUE		C6 H12 O9	Full match	No results	No match	No results	-0.23	228.048	227.041	9.184	1.62751e+06	10	0.0480802	211			No matches found	No matches found	No matches found	No matches found	No matches found	No matches found	No matches found	No matches found	No matches found	No matches found	No MS2	[M-H]-1	166200	1.38404e+06	5.88418	12.0274	8.328	3.06	0.000121457	0.00305368				7.6	7.2	4.9
	TRUE		C27 H45 N2 O5 P	Full match	No results	No match	No results	1.3	508.307	507.3	41.062	1.63908e+06	6	0.30727	604			No matches found	No matches found	No matches found	No matches found	No matches found	No matches found	No matches found	No matches found	No matches found	No matches found	No MS2	[M-H]-1	182774	1.05526e+06	53.4095	40.2622	5.774	2.53	0.0151329	0.0362999	3		2.7	2.5	4.4	2.9
	TRUE	3-(Benzylsulfanyl)tetrahydrothiophene 1,1-dioxide	C11 H14 O2 S2	No results	No results	Full match	No results	-1.93	242.043	301.057	8.398	1.64108e+06	3	0.043055	178			No matches found	No matches found	No matches found	No matches found	No matches found	No matches found	No matches found	No matches found	No matches found	No matches found	No MS2	[M-H+HAc]-1	672542	116578	67.395	26.9458	0.173	-2.53	0.0205616	0.0447308	5.2	4.9	1.7		3.7	5.9
	TRUE		C33 H34 O S	Full match	No results	No results	No match	2.51	478.234	477.227	19.094	1.64418e+06	3	0.234236	490			No matches found	No matches found	No matches found	No matches found	No matches found	No matches found	No matches found	No matches found	No matches found	Single match found	No MS2	[M-H]-1	1.34262e+06	205906	46.7943	49.3	0.153	-2.7	0.0165298	0.0385762	0.6	4.5	5.2		6.1	4.5
	TRUE	3-keto-petromyzonol sulfate	C24 H40 O7 S	No results	No results	Not the top hit	Full match	1.74	472.25	473.258	15.032	1.64539e+06	3	0.250296	530			No matches found	No matches found	No matches found	No matches found	No matches found	No matches found	No matches found	No matches found	Multiple matches found	No matches found	No MS2	[M+H]+1	1.31182e+06	117170	17.1969	39.3281	0.089	-3.48	0.0029746	0.0135416	6.7	4
	TRUE	N-(1,5-Dimethyl-3-oxo-2-phenyl-2,3-dihydro-1H-pyrazol-4-yl)-2,3,3,3-tetrafluoro-2-(heptafluoropropoxy)propanamide	C17 H12 F11 N3 O3	No results	No results	Full match	No results	-1.26	515.07	514.062	19.635	1.64688e+06	3	0.0696546	135			No matches found	No matches found	No matches found	No matches found	No matches found	No matches found	No matches found	No matches found	No matches found	No matches found	No MS2	[M-H]-1	1.51307e+06	174508	6.9931	20.7478	0.115	-3.12	0.00136102	0.00882517	5	5	7.3
	TRUE		C8 H13 Br N3 O9 P	Invalid mass	No results	No results	No results	5	404.959	403.952	14.201	1.64703e+06	0	-0.040697	-100			No matches found	No matches found	No matches found	No matches found	No matches found	No matches found	No matches found	No matches found	No matches found	No matches found	No MS2	[M-H]-1	1.46396e+06	166838	21.4083	36.4611	0.114	-3.13	0.00225488	0.0116362	3.1	4.3	3.1	2.8	5.1
	TRUE		C24 H39 N7 O S2	Full match	No results	No match	No match	4.46	505.268	504.261	37.945	1.65159e+06	1	0.268006	530			No matches found	No matches found	No matches found	No matches found	No matches found	No matches found	No matches found	No matches found	Multiple matches found	Single match found	No MS2	[M-H]-1	1.03225e+06	134785	39.6147	55.1366	0.131	-2.94	0.00943804	0.0267232	3.4	5.3	4.9		4.9	2.3
	TRUE		C33 H69 N10 O12 P3	Full match	No results	No match	No results	0.47	890.431	889.424	17.507	1.65484e+06	1	0.431349	484			No matches found	No matches found	No matches found	No matches found	No matches found	No matches found	No matches found	No matches found	No matches found	No matches found	No MS2	[M-H]-1	1.50892e+06	136835	21.4103	15.2927	0.091	-3.46	0.000230078	0.00386608		5	6.2
	TRUE		C7 H15 N3 O11	Full match	No results	No match	No results	-4.5	317.069	316.062	11.153	1.65995e+06	17	0.0692299	218			No matches found	No matches found	No matches found	No matches found	No matches found	No matches found	No matches found	No matches found	No matches found	No matches found	No MS2	[M-H]-1	194828	1.52725e+06	10.588	31.5834	7.839	2.97	0.00722457	0.0225743				4.5	5.7
	TRUE		C26 H46 N3 O7 P3	Full match	No results	No match	No results	1.02	605.255	606.263	37.102	1.66478e+06	22	0.255476	422			No matches found	No matches found	No matches found	No matches found	No matches found	No matches found	No matches found	No matches found	No matches found	No matches found	No MS2	[M+H]+1	260901	1.13466e+06	9.05614	39.8683	4.349	2.12	0.0207873	0.0450936				6		5.3
	TRUE		C44 H67 Cl O10 S	Full match	No results	No match	No match	1.52	822.416	821.408	38.447	1.66766e+06	2	0.4156	505			No matches found	No matches found	No matches found	No matches found	No matches found	No matches found	No matches found	No matches found	Single match found	No matches found	No MS2	[M-H]-1	137343	1.42641e+06	10.9221	28.9203	10.386	3.38	0.00301175	0.0136349	6.2	6.6		6.5	4.3	6.9
	TRUE	Thiazopyr	C13 H16 F5 N2 S	No results	No results	No match	Full match	-0.91	327.095	326.088	9.852	1.67016e+06	10	0.0951362	291			No matches found	No matches found	No matches found	No matches found	No matches found	Single match found	No matches found	No matches found	No matches found	No matches found	No MS2	[M-H]-1	1.64692e+06	392412	1.29037	51.0217	0.238	-2.07	0.0421407	0.075871	8.6	4.8	4.4	0.4	3	0
	TRUE		C32 H61 O16 P	Full match	No results	No match	No results	3.49	732.372	731.365	18.908	1.67151e+06	5	0.372278	508			No matches found	No matches found	No matches found	No matches found	No matches found	No matches found	No matches found	No matches found	No matches found	No matches found	No MS2	[M-H]-1	1.44018e+06	152510	8.96322	15.3628	0.106	-3.24	0.000163404	0.00341775	5.8	5.8	5
	TRUE		C16 H36 O9 P2	Full match	No results	No match	No match	-1.24	434.183	433.176	11.149	1.67342e+06	16	0.182915	421			No matches found	No matches found	No matches found	No matches found	No matches found	No matches found	No matches found	No matches found	No matches found	Single match found	No MS2	[M-H]-1	192084	1.03485e+06	10.588	44.2047	5.388	2.43	0.0172861	0.0397284				2.5	4
	TRUE	1-Methoxy-dec-2-ene-4,6,8-triyne	C11 H10 O	Full match	No results	Partial match	Full match	-3.7	158.073	157.065	11.829	1.67546e+06	19	0.0725804	459			No matches found	No matches found	No matches found	No matches found	No matches found	No matches found	No matches found	No matches found	No matches found	Single match found	DDA for other ion	[M-H]-1	1.09727e+06	144410	26.0249	30.3828	0.132	-2.93	0.000817793	0.00686169	3.1	2.8	5.8			2.4
	TRUE			No results	No results	No results	No results		515.272	514.264	20.666	1.68088e+06	0	0.271559	527			No matches found	No matches found	No matches found	No matches found	No matches found	No matches found	No matches found	No matches found	No matches found	No matches found	No MS2	[M-H]-1	1.63385e+06	119383	41.2676	21.7884	0.073	-3.77	0.00554803	0.019264	4.8	1	4.8			5.9
	TRUE	Ethyl 5-hydrazino-1,2,3-thiadiazole-4-carboxylate	C5 H8 N4 O2 S	No results	No results	Full match	No results	-2.81	188.036	189.044	5.405	1.68127e+06	2	0.0362686	193			No matches found	No matches found	No matches found	No matches found	No matches found	No matches found	No matches found	No matches found	No matches found	No matches found	No MS2	[M+H]+1	1.35238e+06	176260	13.0909	63.2077	0.13	-2.94	0.0285709	0.0567519	7.2	7.6	5.3			4.9
	TRUE		C19 H39 O9 P	Invalid mass	No results	No match	No match	5.5	442.236	441.229	37.837	1.68163e+06	13	0.235602	533			No matches found	No matches found	No matches found	No matches found	No matches found	No matches found	No matches found	No matches found	Multiple matches found	Multiple matches found	No MS2	[M-H]-1	366278	1.46561e+06	32.3117	19.2657	4.001	2	0.00661038	0.0213967	2.4			5.5	2.9	3.3
	TRUE			No results	No results	No results	No results		563.231	562.224	35.678	1.68505e+06	0	0.230848	410			No matches found	No matches found	No matches found	No matches found	No matches found	No matches found	No matches found	No matches found	No matches found	No matches found	No MS2	[M-H]-1	150115	1.142e+06	17.1955	37.3523	7.607	2.93	0.00521	0.0185528				5.3	5.7	6
	TRUE		C7 H14 N8 O4 P2	Full match	No results	No match	No match	1.36	336.062	335.055	6.913	1.69024e+06	19	0.061781	184			Multiple matches found	No matches found	No matches found	No matches found	No matches found	No matches found	No matches found	No matches found	Multiple matches found	Single match found	No MS2	[M-H]-1	98964.6	1.50384e+06	8.84137	10.9639	15.196	3.93	8.01451e-06	0.00151607				7.6	5.3	7.2
	TRUE	4-Hydroxyderricin	C21 H22 O4	Full match	No results	No results	Full match	-0.21	338.152	321.148	37.824	1.69046e+06	35	0.151739	449	0	0	Multiple matches found	No matches found	No matches found	No matches found	No matches found	No matches found	No matches found	No matches found	Multiple matches found	Single match found	DDA for other ion	[M+H-H2O]+1	271800	1.61088e+06	6.89922	36.3779	5.927	2.57	0.0208769	0.0452139				6.4	5.7	3
	TRUE	8-Acetoxyroridin H	C31 H38 O10	No results	No results	No match	Full match	2.14	570.248	569.24	22.223	1.69148e+06	2	0.247717	434			No matches found	No matches found	No matches found	No matches found	No matches found	No matches found	No matches found	No matches found	No matches found	Multiple matches found	No MS2	[M-H]-1	1.44981e+06	219919	15.555	39.4572	0.152	-2.72	0.00709168	0.0223278	2.1	4		5.4	2.4
	TRUE		C12 H27 Cl N4 S2	Full match	No results	No match	No match	0.8	326.137	371.135	6.948	1.69845e+06	36	0.136827	420			No matches found	No matches found	No matches found	No matches found	No matches found	No matches found	No matches found	Single match found	No matches found	Multiple matches found	No MS2	[M+FA-H]-1	1.54419e+06	339087	23.962	12.7411	0.22	-2.19	0.00351816	0.0148258	5	3.1	1.6
	TRUE	Tensyuic acid B	C12 H18 O6	Full match	No results	No results	Full match	-1.23	258.11	515.212	15.45	1.70028e+06	13	0.11002	426			No matches found	No matches found	No matches found	No matches found	No matches found	No matches found	No matches found	No matches found	Single match found	Multiple matches found	No MS2	[2M-H]-1	1.3696e+06	148812	44.615	57.9847	0.109	-3.2	0.0137497	0.0341157	4.5	1.7	5.2	4.9	4.9	0
	TRUE			No results	No results	No results	No results		515.282	560.281	14.77	1.70065e+06	0	0.282047	547			No matches found	No matches found	No matches found	No matches found	No matches found	No matches found	No matches found	No matches found	No matches found	No matches found	No MS2	[M+FA-H]-1	1.37602e+06	224212	13.1541	14.6294	0.163	-2.62	8.79586e-05	0.00270426	6	2.6
	TRUE		C7 H5 N6 O P	Full match	No results	Invalid mass	No results	-0.83	220.026	243.015	6.881	1.70666e+06	2	0.0260621	118	0	0	No matches found	No matches found	No matches found	No matches found	No matches found	No matches found	No matches found	No matches found	No matches found	No matches found	DDA for other ion	[M+Na]+1	262455	1.5422e+06	2.23177	13.1258	5.876	2.55	0.00154304	0.00940851				4.9		3.4
	TRUE		C9 H25 N7 O6 P2	Full match	No results	No match	No results	-2.53	389.133	388.126	4.098	1.72303e+06	13	0.133169	342			No matches found	No matches found	No matches found	No matches found	No matches found	No matches found	No matches found	No matches found	No matches found	No matches found	No MS2	[M-H]-1	1.61198e+06	88546.7	14.7344	7.18608	0.055	-4.19	0.000134404	0.00318913	7.2	7.6	7.6
	TRUE		C9 H N O6 S	Full match	No results	No results	No results	-3.58	250.952	249.944	6.167	1.72553e+06	0	-0.0484402	-193			No matches found	No matches found	No matches found	No matches found	No matches found	No matches found	No matches found	No matches found	No matches found	No matches found	No MS2	[M-H]-1	372046	1.68578e+06	27.8657	6.95423	4.531	2.18	0.00892943	0.0257375	3.7		3.3	8.1	5.4	7.7
	TRUE	(2xi)-2,3-O-Isopropylidene-5-O-(triisopropylsilyl)-D-erythro-pentitol	C17 H36 O5 Si	No results	No results	Full match	No results	-0.03	348.233	347.226	37.978	1.73169e+06	1	0.233192	670			No matches found	No matches found	No matches found	No matches found	No matches found	No matches found	No matches found	No matches found	No matches found	No matches found	No MS2	[M-H]-1	227645	1.61977e+06	50.2969	14.6884	7.115	2.83	0.0163381	0.0382731	5.3		1.5	6.8	2.6	2.2
	TRUE		C16 H33 N7 O5 S	Full match	No results	No match	No match	-0.25	435.226	434.219	38.292	1.7365e+06	9	0.226277	520			No matches found	Single match found	No matches found	No matches found	No matches found	No matches found	No matches found	No matches found	No matches found	No matches found	No MS2	[M-H]-1	1.5513e+06	84999.2	20.4812	79.039	0.055	-4.19	0.0211657	0.0456563	4.3	3.1	3.9	1.1
	TRUE	(3-Carbamoyl-2,2,5,5-tetramethyl-2,5-dihydro-1H-pyrrol-1-yl)oxidanyl	C9 H15 N2 O2	No results	No results	Full match	No results	-0.36	183.113	184.121	13.891	1.74432e+06	1	0.113287	619			No matches found	No matches found	No matches found	No matches found	No matches found	No matches found	No matches found	No matches found	No matches found	No matches found	No MS2	[M+H]+1	1.66858e+06	148701	25.2966	79.7516	0.089	-3.49	0.0352268	0.0662391	5.8					4.9
	TRUE		C24 H57 N10 O17 P	Full match	No results	No match	No results	-0.53	788.364	787.356	12.679	1.74614e+06	10	0.363661	461			No matches found	No matches found	No matches found	No matches found	No matches found	No matches found	No matches found	No matches found	No matches found	No matches found	No MS2	[M-H]-1	1.29168e+06	64276.4	32.1211	13.647	0.05	-4.33	0.00112275	0.00799133	6.4	6.4
	TRUE	2-{3-[4-(3-Chlorophenyl)-1-piperazinyl]propyl}-1-(3-pyridinyl)-2,3,4,9-tetrahydro-1H-beta-carboline	C29 H32 Cl N5	No results	No results	Full match	No results	-1.46	485.234	484.227	18.805	1.74722e+06	1	0.233915	482			No matches found	No matches found	No matches found	No matches found	No matches found	No matches found	No matches found	No matches found	No matches found	No matches found	No MS2	[M-H]-1	1.03315e+06	141733	35.3382	33.294	0.137	-2.87	0.0014555	0.00913698	5.3	2.2				2.4
	TRUE		C15 H35 Cl N6 O2 P2	Full match	No results	No match	No match	-4.11	428.197	427.189	41.074	1.7503e+06	14	0.196764	460			No matches found	No matches found	No matches found	No matches found	No matches found	No matches found	No matches found	No matches found	No matches found	Multiple matches found	No MS2	[M-H]-1	1.59861e+06	283678	11.5966	32.705	0.177	-2.49	0.00782166	0.0237014	3	4.1	4.1	3.9	1.6
	TRUE		C16 H3 N2 P	Full match	No results	No match	No results	1.21	254.004	252.996	3.478	1.75367e+06	2	0.00369081	15			No matches found	No matches found	No matches found	No matches found	No matches found	No matches found	No matches found	No matches found	No matches found	No matches found	No MS2	[M-H]-1	1.57874e+06	289986	14.138	47.382	0.184	-2.44	0.0209084	0.0452588	6	5.7	7.2			5.7
	TRUE	Azelaicacid	C9 H16 O4	Full match	No results	No results	Full match	-1.83	188.105	211.093	9.621	1.75404e+06	21	0.104515	556	0	0	No matches found	No matches found	Single match found	No matches found	Multiple matches found	No matches found	No matches found	No matches found	Multiple matches found	Multiple matches found	DDA for other ion	[M+Na]+1	1.56625e+06	296585	25.7171	1.20032	0.189	-2.4	0.0103466	0.0283444	6.2	6.5
	TRUE		C2 H3 N7 O3 P2	Full match	No results	No match	No results	2.95	234.978	233.971	6.959	1.75651e+06	1	-0.0220476	-94			No matches found	No matches found	No matches found	No matches found	No matches found	No matches found	No matches found	No matches found	No matches found	No matches found	No MS2	[M-H]-1	135283	1.59309e+06	8.84137	6.22762	11.776	3.56	6.59375e-06	0.00151607				4.6	4.6	7.7
	TRUE		C41 H57 N7 O4	Full match	No results	No results	No results	-0.66	711.447	710.439	38.356	1.76329e+06	2	0.446737	628			No matches found	No matches found	No matches found	No matches found	No matches found	No matches found	No matches found	No matches found	No matches found	No matches found	No MS2	[M-H]-1	128460	1.75111e+06	41.6815	9.9157	13.632	3.77	0.00671143	0.021594	5.3			8.4	8.4	8.8
	TRUE	N,N'-[(Methylimino)di-3,1-propanediyl]bis{2-[2-(dimethylamino)ethyl]-1,2-dihydropyrazolo[3,4,5-kl]acridine-5-carboxamide}	C43 H51 N11 O2	No results	No results	Full match	No results	0.8	753.423	754.431	37.091	1.76936e+06	5	0.423322	562			No matches found	No matches found	No matches found	No matches found	No matches found	No matches found	No matches found	No matches found	No matches found	No matches found	No MS2	[M+H]+1	1.68783e+06	356666	14.1702	44.5723	0.211	-2.24	0.0213703	0.0459744	7.2	7.2	7.2		4.4
	TRUE		C5 H5 N3 O2 P2	Full match	No results	No match	No results	-2.69	200.985	259.999	3.545	1.77113e+06	1	-0.0148418	-74			No matches found	No matches found	No matches found	No matches found	No matches found	No matches found	No matches found	No matches found	No matches found	No matches found	No MS2	[M-H+HAc]-1	214346	1.63272e+06	5.7569	11.4716	7.617	2.93	0.000154797	0.00337591		7.8	8.2	7.6	7.6	7.6
	TRUE	Okanin 3,4,3',4'-tetramethyl ether	C19 H20 O6	No results	No results	Not the top hit	Full match	-0.65	344.126	345.133	11.849	1.77268e+06	61	0.125765	365			Multiple matches found	No matches found	No matches found	No matches found	No matches found	No matches found	No matches found	No matches found	Multiple matches found	Multiple matches found	No MS2	[M+H]+1	1.30116e+06	293622	43.848	1.39091	0.226	-2.15	0.0394502	0.0720491	1.7	5.2	4.8
	TRUE		C6 H3 N6 O2 P3	Full match	No results	No match	No match	-1.61	283.953	284.96	4.378	1.77521e+06	3	-0.0474251	-167			No matches found	No matches found	No matches found	No matches found	Single match found	No matches found	No matches found	No matches found	No matches found	No matches found	No MS2	[M+H]+1	152614	1.7419e+06	23.411	24.0843	11.414	3.51	0.000430667	0.0050783				6.5	6.5	3.5
	TRUE		C89 H149 O16 P3 S5	Full match	No results	No results	No results	-0.08	1726.87	864.44	23.358	1.77533e+06	0	-0.133938	-78			No matches found	No matches found	No matches found	No matches found	No matches found	No matches found	No matches found	No matches found	No matches found	No matches found	No MS2	[M+2H]+2	1.3062e+06	223658	41.2759	19.2609	0.171	-2.55	0.0141498	0.0347662	5.2
	TRUE		C31 H47 N O14	Full match	No results	No match	No results	1.87	657.301	702.3	10.652	1.77566e+06	18	0.300882	458			No matches found	No matches found	No matches found	No matches found	No matches found	No matches found	No matches found	No matches found	No matches found	No matches found	No MS2	[M+FA-H]-1	1.59623e+06	171253	9.77719	4.99249	0.107	-3.22	5.57199e-05	0.00231658	5.8	4.3	7.7	5.3	3.8
	TRUE		C39 H25 N O3	Full match	No results	No match	No results	4.95	555.186	278.6	23.599	1.77915e+06	7	0.186191	335			No matches found	No matches found	No matches found	No matches found	No matches found	No matches found	No matches found	No matches found	No matches found	No matches found	No MS2	[M+2H]+2	1.35226e+06	195491	28.3556	19.0132	0.145	-2.79	0.000967262	0.00742549			5.8
	TRUE	4-Nitrophenyl {(1R,2R,6S,6aS,11bS,11cS)-6a-(allyloxy)-10-(3-formyl-4-methoxyphenoxy)-1,2-bis(4-hydroxybutyl)-4-[(tetrahydro-2H-pyran-2-yloxy)imino]-1,2,4,5,6,6a,11b,11c-octahydrobenzo[kl]xanthen-6-yl} [2-(2-hydroxyethoxy)ethyl]carbamate	C51 H63 N3 O15	No results	No results	Full match	No results	0.38	957.426	956.419	23.625	1.7809e+06	1	0.426283	445			No matches found	No matches found	No matches found	No matches found	No matches found	No matches found	No matches found	No matches found	No matches found	No matches found	No MS2	[M-H]-1	1.68022e+06	236637	27.0717	17.8537	0.141	-2.83	0.00168212	0.00988515		6.2
	TRUE		C32 H26 N4	Full match	No results	No match	No results	-2.17	466.215	465.207	10.008	1.81021e+06	3	0.214735	461			No matches found	No matches found	No matches found	No matches found	No matches found	No matches found	No matches found	No matches found	No matches found	No matches found	No MS2	[M-H]-1	1.03096e+06	88158.7	50.3009	40.4009	0.086	-3.55	0.00377263	0.0154025	2.9	4.5	2.1		2.3
	TRUE		C29 H35 N5 O3 S	Invalid mass	No results	No results	No results	5.36	533.249	532.242	11.162	1.83588e+06	0	0.248919	467			No matches found	No matches found	No matches found	No matches found	No matches found	No matches found	No matches found	No matches found	No matches found	No matches found	No MS2	[M-H]-1	1.58498e+06	125971	26.1308	10.6736	0.079	-3.65	0.00165507	0.00978399	6.5	6.9	6.2
	TRUE	(23S)-23-25-dihdroxy-24-oxovitamineD323-(beta-glucuronide)	C33 H50 O10	No results	No results	Not the top hit	Full match	0.58	606.341	665.355	20.671	1.84101e+06	2	0.340751	562			No matches found	No matches found	Single match found	No matches found	No matches found	No matches found	No matches found	No matches found	Multiple matches found	Single match found	No MS2	[M-H+HAc]-1	1.30486e+06	53834	23.6205	17.3889	0.041	-4.6	5.04015e-05	0.00225562	4.6	3.9	5
	TRUE	Methyl (3-{6-[(methoxycarbonyl)amino]-4-oxo-3-phenyl-3,4-dihydro-2-quinazolinyl}phenyl)carbamate	C24 H20 N4 O5	No results	No results	Full match	No results	2.91	444.145	443.138	13.55	1.84696e+06	10	0.144664	326			No matches found	No matches found	No matches found	No matches found	No matches found	No matches found	No matches found	No matches found	No matches found	No matches found	DDA for preferred ion	[M-H]-1	1.52235e+06	101935	35.1933	17.8766	0.067	-3.9	0.00214669	0.0113135	6.4	3.8	2.6
	TRUE	(2R,4R)-N-Benzyl-4-(1,5-dimethyl-3-oxo-2-phenyl-2,3-dihydro-1H-pyrazol-4-yl)-2-{[4-(hydroxymethyl)benzyl]oxy}-3,4-dihydro-2H-pyran-6-carboxamide	C32 H33 N3 O5	No results	No results	Full match	No results	-3.49	539.24	538.233	11.819	1.85207e+06	6	0.240137	445			No matches found	No matches found	No matches found	No matches found	No matches found	No matches found	No matches found	No matches found	No matches found	No matches found	No MS2	[M-H]-1	1.57699e+06	103344	10.1062	16.3132	0.066	-3.93	7.21867e-05	0.00246595	4.5	2.2	5.3
	TRUE		C30 H29 N5	Full match	No results	No match	No results	4.18	459.244	458.237	21.541	1.85322e+06	1	0.244215	532			No matches found	No matches found	No matches found	No matches found	No matches found	No matches found	No matches found	No matches found	No matches found	No matches found	No MS2	[M-H]-1	1.82381e+06	260374	17.5525	45.5371	0.143	-2.81	0.0149267	0.0359808	7	6.7	4.8		4.9
	TRUE		C27 H42 O12	Full match	No results	No match	No match	0.63	558.268	557.261	11.342	1.85513e+06	3	0.26798	480			No matches found	No matches found	No matches found	No matches found	No matches found	No matches found	No matches found	No matches found	No matches found	Multiple matches found	No MS2	[M-H]-1	1.65365e+06	142720	11.9631	11.5589	0.086	-3.53	1.44335e-05	0.00167765	6.8	7.6	4.9		4.7
	TRUE	Trillin	C33 H52 O8	No results	No results	Not the top hit	Full match	1.21	576.367	621.366	30.149	1.86195e+06	3	0.366917	637			No matches found	No matches found	No matches found	No matches found	No matches found	No matches found	No matches found	No matches found	Multiple matches found	Multiple matches found	No MS2	[M+FA-H]-1	1.28094e+06	268322	37.9123	19.2783	0.209	-2.26	0.00866387	0.0252511	2.2	3
	TRUE		C47 H39 N7 O	Full match	No results	No match	No results	-0.05	717.322	716.314	12.375	1.86793e+06	6	0.32157	448			No matches found	No matches found	No matches found	No matches found	No matches found	No matches found	No matches found	No matches found	No matches found	No matches found	No MS2	[M-H]-1	1.54766e+06	315018	38.4591	40.127	0.204	-2.3	0.0121977	0.0315024	5.7	5.7	5.7	5.7	2.3	1.1
	TRUE		C6 H16 N9 O3 P	Full match	No results	No match	No results	4.07	293.113	294.12	7.101	1.87481e+06	14	0.112566	384			No matches found	No matches found	No matches found	No matches found	No matches found	No matches found	No matches found	No matches found	No matches found	No matches found	No MS2	[M+H]+1	301581	1.67449e+06	7.85153	22.5839	5.552	2.47	0.00382652	0.0155415				3.1	6.2	6.5
	TRUE		C23 H23 N2 O P	Full match	No results	No results	No results	1.11	374.155	375.162	37.167	1.87945e+06	4	0.155216	415			No matches found	No matches found	No matches found	No matches found	No matches found	No matches found	No matches found	No matches found	No matches found	No matches found	No MS2	[M+H]+1	247053	1.5353e+06	10.547	22.14	6.214	2.64	0.00141472	0.00901077				6.5	5	2.8
	TRUE		C6 H13 Cl2 N9 O2 P2 S	Full match	No results	No match	No results	-2.81	406.975	405.968	6.357	1.88285e+06	7	-0.0246242	-61			No matches found	No matches found	No matches found	No matches found	No matches found	No matches found	No matches found	No matches found	No matches found	No matches found	No MS2	[M-H]-1	1.31751e+06	130878	34.0239	16.0647	0.099	-3.33	0.00271481	0.0128346	3.8	4.5	3.4
	TRUE	Dihydrothymine	C5 H8 N2 O2	Full match	No results	Full match	Full match	2.19	128.059	170.093	2.073	1.88598e+06	34	0.0588582	460			No matches found	No matches found	Single match found	No matches found	No matches found	No matches found	No matches found	No matches found	Multiple matches found	No matches found	No MS2	[M+ACN+H]+1	200251	1.41871e+06	8.4781	22.6995	7.085	2.82	0.00147593	0.00921326				6.2	3.1	6.5	1.5
	TRUE			No results	No results	No results	No results		593.1	592.093	12.119	1.89337e+06	0	0.100288	169			No matches found	No matches found	No matches found	No matches found	No matches found	No matches found	No matches found	No matches found	No matches found	No matches found	No MS2	[M-H]-1	1.74472e+06	237351	18.2033	8.88875	0.136	-2.88	0.000843616	0.00696124	4.8	4.4	2.5
	TRUE		C15 H25 N10 O7 P S2	Full match	No results	No match	No results	-0.14	552.109	551.101	12.942	1.90695e+06	1	0.108595	197			No matches found	No matches found	No matches found	No matches found	No matches found	No matches found	No matches found	No matches found	No matches found	No matches found	No MS2	[M-H]-1	322888	1.88426e+06	8.26351	12.5389	5.836	2.54	0.000127953	0.00313182				4.9	7.2	7.6
	TRUE		C15 H22 O2 S3	Full match	No results	No results	No match	-2.25	330.077	365.047	4.088	1.915e+06	16	0.0774504	235			No matches found	No matches found	No matches found	No matches found	No matches found	No matches found	No matches found	No matches found	No matches found	Single match found	No MS2	[M+Cl]-1	1.63208e+06	106146	11.0075	54.1953	0.065	-3.94	0.0101187	0.0279509	4.5	5.3	5.3			2.3
	TRUE		C22 H43 N3 O8 P2	Full match	No results	No match	No match	-0.38	539.252	538.245	38.282	1.91952e+06	5	0.252333	468			No matches found	No matches found	No matches found	No matches found	No matches found	No matches found	No matches found	No matches found	No matches found	Multiple matches found	No MS2	[M-H]-1	132867	1.49067e+06	28.7573	22.2688	11.219	3.49	0.000608284	0.00595491				6.9	6.5	6.9
	TRUE		C6 H20 N5 O2 P3	Full match	No results	No match	No results	-0.34	287.083	286.076	4.349	1.92028e+06	31	0.0828878	289			No matches found	No matches found	No matches found	No matches found	No matches found	No matches found	No matches found	No matches found	No matches found	No matches found	No MS2	[M-H]-1	1.25637e+06	169744	35.8578	63.4666	0.135	-2.89	0.0167177	0.0388829	6		2.2		5.3
	TRUE		C33 H64 N2 O13 P2	Full match	No results	No match	No results	-0.46	758.388	757.381	17.864	1.92931e+06	2	0.388014	512			No matches found	No matches found	No matches found	No matches found	No matches found	No matches found	No matches found	No matches found	No matches found	No matches found	No MS2	[M-H]-1	1.53185e+06	91425.4	14.0322	11.4551	0.06	-4.07	1.07168e-05	0.00156172		4.5	5.3
	TRUE		C25 H54 N6 O9 P2	Full match	No results	No match	No match	-1.89	644.342	643.334	12.765	1.93321e+06	4	0.34153	530			No matches found	No matches found	No matches found	No matches found	No matches found	No matches found	No matches found	No matches found	No matches found	Single match found	No MS2	[M-H]-1	1.74017e+06	176194	13.3604	11.4145	0.101	-3.3	3.2406e-05	0.00197708	4.9	7.2	7.2
	TRUE	Auramycin D	C29 H33 N O10	No results	Partial match	Partial match	Full match	4.5	555.213	554.206	21.623	1.94159e+06	39	0.212943	384			No matches found	No matches found	No matches found	No matches found	No matches found	No matches found	No matches found	No matches found	No matches found	Single match found	No MS2	[M-H]-1	1.61837e+06	345248	39.3841	22.8987	0.213	-2.23	0.0150096	0.0361117	2.6	1.1	4.5
	TRUE	Cinatrin B	C18 H28 O8	No results	No results	Not the top hit	Full match	1.05	372.179	371.172	14.881	1.94676e+06	12	0.178809	480			No matches found	No matches found	No matches found	No matches found	No matches found	No matches found	No matches found	No matches found	No matches found	Multiple matches found	No MS2	[M-H]-1	1.197e+06	139797	32.9592	31.5627	0.117	-3.1	0.000907751	0.00722329	5.3	5.7	5.7
	TRUE		C39 H31 O3 P	Full match	No results	No match	No match	-2.22	578.2	577.193	8.67	1.94951e+06	10	0.199797	346			No matches found	No matches found	No matches found	No matches found	No matches found	No matches found	No matches found	No matches found	No matches found	Multiple matches found	No MS2	[M-H]-1	1.81714e+06	109680	14.1836	13.5128	0.06	-4.05	1.94953e-05	0.00172735	7.6	7.2	6.8
	TRUE	Diethyl 5',5'-dimethyl-6'-(phenylacetyl)-5',6'-dihydrospiro[1,3-dithiole-2,1'-thiopyrano[2,3-c]quinoline]-3',4-dicarboxylate	C30 H29 N O5 S3	No results	No results	Full match	No results	2.03	579.122	578.114	13.376	1.95533e+06	2	0.121963	211			No matches found	No matches found	No matches found	No matches found	No matches found	No matches found	No matches found	No matches found	No matches found	No matches found	No MS2	[M-H]-1	1.52002e+06	118500	16.9165	11.6519	0.078	-3.68	4.55471e-05	0.00220285	5.9	4.8	6.3
	TRUE		C31 H60 N O2 P3 S	Full match	No results	No match	No match	0.29	603.356	602.349	40.32	1.9593e+06	2	0.355935	590			No matches found	No matches found	No matches found	No matches found	No matches found	No matches found	No matches found	No matches found	No matches found	Single match found	No MS2	[M-H]-1	24442.5	622805	105.085	92.9792	25.48	4.67	0.0227247	0.0480054			4.9	5.7	4.9	5.9
	TRUE	Teromycin 2	C50 H64 O14	No results	No results	No match	Full match	0.52	888.43	887.423	33.72	1.95949e+06	7	0.430067	484			No matches found	No matches found	No matches found	No matches found	No matches found	No matches found	No matches found	No matches found	No matches found	Single match found	No MS2	[M-H]-1	1.81079e+06	441382	10.2726	19.1873	0.244	-2.04	0.00152265	0.00935579	6.8		2.2
	TRUE	Melafolone	C22 H24 O7	No results	No results	Partial match	Full match	2.79	400.153	401.161	36.588	1.96519e+06	43	0.153318	383	0	0	Multiple matches found	No matches found	No matches found	No matches found	No matches found	No matches found	No matches found	No matches found	Multiple matches found	Multiple matches found	DDA for preferred ion	[M+H]+1	1.36399e+06	305658	39.0425	3.39916	0.224	-2.16	0.0232928	0.0488351	5.3	5.7	2.2
	TRUE		C23 H56 N10 O9 P2 S	Full match	No results	No match	No results	1.79	710.344	711.351	36.851	1.96933e+06	1	0.344042	484			No matches found	No matches found	No matches found	No matches found	No matches found	No matches found	No matches found	No matches found	No matches found	No matches found	No MS2	[M+H]+1	1.66993e+06	253238	17.5662	7.77827	0.152	-2.72	0.000687267	0.00628682		7
	TRUE		C23 H39 Cl O S2	Full match	No results	No match	No match	-2.2	430.212	429.205	41.66	1.96965e+06	28	0.212138	493			No matches found	No matches found	No matches found	No matches found	No matches found	No matches found	No matches found	No matches found	Single match found	No matches found	No MS2	[M-H]-1	1.89896e+06	128722	15.4634	28.4693	0.068	-3.88	0.000513373	0.0055137	3.6	3.3	3.3	2.1
	TRUE	Torrubiellone B	C22 H29 N O6	No results	No results	Not the top hit	Full match	-0.47	403.199	402.192	37.489	1.97862e+06	30	0.199299	494			No matches found	No matches found	No matches found	No matches found	No matches found	No matches found	No matches found	No matches found	No matches found	Multiple matches found	No MS2	[M-H]-1	1.35719e+06	121692	38.8513	22.4969	0.09	-3.48	0.00284506	0.0132059	0.7	6	6.4
	TRUE		C11 H15 Cl2 N2 O4 P3	Full match	No results	No match	No results	-4.95	401.96	400.953	8.877	1.98228e+06	3	-0.0398175	-99			No matches found	No matches found	No matches found	No matches found	No matches found	No matches found	No matches found	No matches found	No matches found	No matches found	No MS2	[M-H]-1	1.75805e+06	57218	7.81005	31.6422	0.033	-4.94	0.00157963	0.00952205	8.1	8.4	8.1
	TRUE	4-[2-(3-Iodobenzylidene)hydrazino]-6-(4-morpholinyl)-N,N-diphenyl-1,3,5-triazin-2-amine	C26 H24 I N7 O	No results	No results	Full match	No results	-4.54	577.106	576.099	13.235	1.98875e+06	3	0.106081	184			No matches found	No matches found	No matches found	No matches found	No matches found	No matches found	No matches found	No matches found	No matches found	No matches found	No MS2	[M-H]-1	1.83286e+06	429482	6.28947	23.0992	0.234	-2.09	0.00559571	0.0193563	5.4	4.3	4.3	3.7	5.9	3.7
	TRUE		C28 H67 N8 O12 P S3	Full match	No results	No results	No match	1.47	834.379	833.372	34.824	1.98886e+06	0	0.379042	454			No matches found	No matches found	No matches found	No matches found	No matches found	No matches found	No matches found	No matches found	No matches found	Multiple matches found	No MS2	[M-H]-1	470450	1.89568e+06	11.299	16.8005	4.029	2.01	0.00103722	0.00766951		6.9		6.7	1.7	7.4
	TRUE		C45 H57 N5 O3 S	Full match	No results	No results	No match	2.98	747.42	746.413	36.667	1.98964e+06	0	0.420442	563			No matches found	No matches found	No matches found	No matches found	No matches found	No matches found	No matches found	No matches found	No matches found	Single match found	No MS2	[M-H]-1	215770	1.82896e+06	24.7493	32.3118	8.476	3.08	0.00207855	0.0110926				6	3.8
	TRUE	N-[(4'-{(2S,4S,5R,6R)-4-(1-Azocanylmethyl)-6-[4-(hydroxymethyl)phenyl]-5-methyl-1,3-dioxan-2-yl}-3-biphenylyl)methyl]-1-(trifluoroacetyl)-L-prolinamide	C40 H48 F3 N3 O5	No results	No results	Full match	No results	-3.19	707.352	766.366	12.082	1.99539e+06	6	0.352349	498			No matches found	No matches found	No matches found	No matches found	No matches found	No matches found	No matches found	No matches found	No matches found	No matches found	No MS2	[M-H+HAc]-1	1.35499e+06	82633.7	31.606	37.1398	0.061	-4.04	0.000586042	0.00584897	3.8	5.7	6
	TRUE	Stemphone B	C30 H42 O9	No results	No results	Partial match	Full match	-0.84	546.282	545.275	20.769	2.00359e+06	3	0.282423	517			No matches found	No matches found	No matches found	No matches found	No matches found	No matches found	No matches found	No matches found	No matches found	Multiple matches found	No MS2	[M-H]-1	1.60067e+06	186775	45.2628	16.3746	0.117	-3.1	0.0171373	0.0394849	1.4	4.8	4.8
	TRUE	[(2S,3R,4R)-2-Ethoxy-3-{2-[2-(2-hydroxyethoxy)ethoxy]ethyl}-4-(3-thienyl)-3,4-dihydro-2H-pyran-6-yl](1,4,7,10-tetraoxa-13-azacyclopentadecan-13-yl)methanone	C28 H45 N O10 S	No results	No results	Full match	No results	-4.77	587.274	586.266	22.046	2.00643e+06	7	0.273614	466			No matches found	No matches found	No matches found	No matches found	No matches found	No matches found	No matches found	No matches found	No matches found	No matches found	No MS2	[M-H]-1	1.54925e+06	284338	16.272	28.7016	0.184	-2.45	0.00282928	0.013165					5.6
	TRUE		C44 H64 O7 P2	Full match	No results	No match	No results	-2.78	766.411	765.403	37.472	2.00817e+06	6	0.410597	536			No matches found	No matches found	No matches found	No matches found	No matches found	No matches found	No matches found	No matches found	No matches found	No matches found	No MS2	[M-H]-1	997928	139954	60.3744	20.5029	0.14	-2.83	0.0222296	0.0472772	5.5	1	1.5
	TRUE		C28 H43 N2 O P S	Full match	No results	No results	No match	3.38	486.285	485.278	15.451	2.00829e+06	0	0.285017	586			No matches found	No matches found	No matches found	No matches found	No matches found	No matches found	No matches found	No matches found	Single match found	No matches found	No MS2	[M-H]-1	1.06278e+06	91501.9	57.3255	14.2028	0.086	-3.54	0.0126421	0.0322175	4.8	4.8
	TRUE	3-(2-Furylmethyl)-N-(2-methoxyethyl)-4-oxo-2-{[2-oxo-2-(4-phenyl-1-piperazinyl)ethyl]sulfanyl}-3,4-dihydro-7-quinazolinecarboxamide	C29 H31 N5 O5 S	No results	No results	Full match	No results	2.96	561.206	560.199	17.111	2.01995e+06	3	0.206249	368			No matches found	No matches found	No matches found	No matches found	No matches found	No matches found	No matches found	No matches found	No matches found	No matches found	No MS2	[M-H]-1	987436	213680	46.0848	19.1409	0.216	-2.21	0.00880186	0.0255067		4.8	0.6
	TRUE		C37 H56 N6 O11 P2	Full match	No results	No match	No results	-0.19	822.348	823.355	25.248	2.0207e+06	1	0.34807	423			No matches found	No matches found	No matches found	No matches found	No matches found	No matches found	No matches found	No matches found	No matches found	No matches found	No MS2	[M+H]+1	1.91034e+06	298104	20.7735	16.5052	0.156	-2.68	0.000610791	0.00596583			5.8
	TRUE		C32 H56 N9 O P3 S	Full match	No results	No match	No results	-1.64	707.353	706.346	12.305	2.02242e+06	6	0.35298	499			No matches found	No matches found	No matches found	No matches found	No matches found	No matches found	No matches found	No matches found	No matches found	No matches found	No MS2	[M-H]-1	1.77873e+06	444201	9.85979	29.3821	0.25	-2	0.00960371	0.0269958	7.7	7.7	8.1
	TRUE		C23 H29 Cl N4 O2	Full match	No results	No match	No match	-3.71	428.196	427.189	9.352	2.02494e+06	12	0.196313	458			No matches found	No matches found	No matches found	No matches found	No matches found	No matches found	No matches found	No matches found	No matches found	Multiple matches found	DDA for preferred ion	[M-H]-1	1.86256e+06	133534	10.6657	4.29039	0.072	-3.8	0.000113641	0.00299179	3	5.3	5.7
	TRUE	3-Cyclohexyl-2-({[(2-methyl-2-propanyl)oxy]carbonyl}amino)propyl 2-[2-(1H-pyrrol-1-yl)benzoyl]hydrazinecarboxylate	C26 H36 N4 O5	Full match	No results	Full match	No match	-2.18	484.268	483.261	30.257	2.02992e+06	1	0.267516	552			No matches found	No matches found	No matches found	No matches found	No matches found	No matches found	No matches found	No matches found	Single match found	No matches found	No MS2	[M-H]-1	2.00164e+06	229683	34.6308	8.21522	0.115	-3.12	0.0118357	0.0308994	5.7	5.3	2.2
	TRUE	Acremonpeptide D	C47 H66 N10 O12	No results	No results	No match	Full match	-3.84	962.482	963.49	13.07	2.03593e+06	1	0.482469	501			No matches found	No matches found	No matches found	No matches found	No matches found	No matches found	No matches found	No matches found	No matches found	Single match found	No MS2	[M+H]+1	1.60655e+06	265012	15.7362	8.58966	0.165	-2.6	0.000212066	0.00376678	6.7	6.7
	TRUE		C18 H44 N6 O2 P2	Full match	No results	No results	No results	3.4	438.302	419.284	41.053	2.03741e+06	0	0.301586	688			No matches found	No matches found	No matches found	No matches found	No matches found	No matches found	No matches found	No matches found	No matches found	No matches found	No MS2	[M-H-H2O]-1	256618	1.43535e+06	50.4	30.8545	5.593	2.48	0.0134068	0.0335512	3.4	2.3	2.3	4.1	5.3	3
	TRUE		C17 H34 Cl N8 O3 P	Full match	No results	No match	No match	0.66	464.218	463.211	10.28	2.0395e+06	7	0.218306	470			No matches found	No matches found	No matches found	No matches found	No matches found	No matches found	No matches found	No matches found	No matches found	Single match found	No MS2	[M-H]-1	1.71235e+06	292543	30.3325	18.7968	0.171	-2.55	0.00338278	0.0145169	5.3	5.3	5.3	6.1	4.5
	TRUE		C17 H28 Br N7 O3	Full match	No results	No match	No results	-2.66	457.142	456.135	5.172	2.04808e+06	3	0.142484	312			No matches found	No matches found	No matches found	No matches found	No matches found	No matches found	No matches found	No matches found	No matches found	No matches found	No MS2	[M-H]-1	1.99065e+06	288409	3.45141	27.2587	0.145	-2.79	0.00642292	0.0210366	5.5	6.7			4
	TRUE	Nocardioazine A	C29 H30 N4 O3	No results	No results	No match	Full match	-1	482.231	505.221	12.488	2.04879e+06	7	0.231306	480			No matches found	No matches found	No matches found	No matches found	No matches found	No matches found	No matches found	No matches found	No matches found	Multiple matches found	No MS2	[M+Na]+1	766636	175533	62.5705	7.93085	0.229	-2.13	0.0312829	0.0606322		5.9
	TRUE			No results	No results	No results	No results		287.185	288.192	2.11	2.05121e+06	0	0.184891	644			No matches found	No matches found	No matches found	No matches found	No matches found	No matches found	No matches found	No matches found	No matches found	No matches found	No MS2	[M+H]+1	253167	1.93981e+06	5.35952	25.6829	7.662	2.94	0.00595645	0.0200616				6.9	2.4	6.5
	TRUE		C16 H37 N4 O4 P3	Full match	No results	No match	No results	-0.38	442.203	441.195	38.289	2.05518e+06	14	0.202595	458			No matches found	No matches found	No matches found	No matches found	No matches found	No matches found	No matches found	No matches found	No matches found	No matches found	DDA for preferred ion	[M-H]-1	2.04365e+06	375735	6.39807	49.0498	0.184	-2.44	0.0298494	0.0585397	5.4	5.8	6.5	2.3	1.5	4.2
	TRUE		C5 H9 N O6	Full match	No results	No match	No match	2.52	179.043	180.051	4.369	2.05665e+06	8	0.0434373	243			No matches found	No matches found	Multiple matches found	No matches found	No matches found	No matches found	No matches found	No matches found	No matches found	No matches found	No MS2	[M+H]+1	208338	1.98798e+06	3.59363	22.0894	9.542	3.25	0.00355859	0.0149259				6.5	4.3	6.2
	TRUE		C5 H11 N O7	Full match	No results	No match	No results	2.18	197.054	180.051	4.369	2.05665e+06	2	0.0539807	274			No matches found	No matches found	No matches found	No matches found	No matches found	No matches found	No matches found	No matches found	No matches found	No matches found	No MS2	[M+H-H2O]+1	194665	1.98798e+06	3.59363	22.0894	10.212	3.35	0.00333371	0.0144013				6.5	6.2	6.2
	TRUE	podocarpic acid	C17 H22 O3	Full match	No results	Full match	Full match	0.61	274.157	255.139	13.194	2.05762e+06	12	0.157061	573			No matches found	No matches found	No matches found	No matches found	No matches found	No matches found	No matches found	No matches found	Single match found	Multiple matches found	No MS2	[M-H-H2O]-1	2.04556e+06	128351	18.5093	14.3495	0.063	-3.99	7.56024e-05	0.00252499	4.4	4.8	4.8
	TRUE		C4 H12 N7 O13 P	Full match	No results	No match	No results	-2.04	397.022	396.015	8.707	2.06109e+06	3	0.0222607	56			No matches found	No matches found	No matches found	No matches found	No matches found	No matches found	No matches found	No matches found	No matches found	No matches found	No MS2	[M-H]-1	1.76767e+06	140988	13.9493	18.2673	0.08	-3.65	8.62948e-05	0.00267705	3	4.9	6
	TRUE		C40 H52 O7 P2	Full match	No results	No results	No match	1.72	706.32	705.313	12.023	2.06201e+06	0	0.320041	453			No matches found	No matches found	No matches found	No matches found	No matches found	No matches found	No matches found	No matches found	No matches found	Single match found	No MS2	[M-H]-1	1.39709e+06	142482	24.6595	11.513	0.102	-3.29	0.000665782	0.00620208	3.9	5.4	5
	TRUE			No results	No results	No results	No results		119.542	240.091	6.599	2.06559e+06	0	-0.458103	-3832			No matches found	No matches found	No matches found	No matches found	No matches found	No matches found	No matches found	No matches found	No matches found	No matches found	No MS2	[2M+H]+1	1.86176e+06	264795	7.7968	3.55524	0.142	-2.81	5.54441e-05	0.00231658	7.3	5	4.3
	TRUE		C20 H42 N5 P3 S	Full match	No results	No match	No match	-1.88	477.236	476.229	41.013	2.07026e+06	10	0.236478	496			No matches found	No matches found	No matches found	No matches found	No matches found	No matches found	No matches found	No matches found	Multiple matches found	No matches found	No MS2	[M-H]-1	2.05626e+06	109218	7.48531	21.7192	0.053	-4.23	0.00082718	0.00689913	6.2	6.9	6.5	3.3
	TRUE		C8 H20 N4 O6	Invalid mass	No results	No match	No match	-7.17	268.136	269.145	29.058	2.07088e+06	4	0.136361	509			No matches found	Single match found	No matches found	No matches found	No matches found	No matches found	No matches found	No matches found	No matches found	No matches found	No MS2	[M+H]+1	1.43565e+06	323565	28.8941	11.8461	0.225	-2.15	0.00391676	0.0157537			5.8
	TRUE	steviol-19-O-beta-D-glucoside	C26 H40 O8	Full match	No results	No match	Full match	0.69	480.273	479.265	36.858	2.07182e+06	7	0.27265	568			No matches found	No matches found	No matches found	No matches found	No matches found	No matches found	No matches found	No matches found	Single match found	Multiple matches found	No MS2	[M-H]-1	1.84651e+06	235726	22.413	26.9608	0.128	-2.97	0.00073627	0.00651422	4.3	6.2	6.5			5.9
	TRUE		C28 H34 N6	Full match	No results	No results	No match	-2.24	454.283	455.291	37.883	2.07354e+06	6	0.283476	624			No matches found	Single match found	No matches found	No matches found	No matches found	No matches found	No matches found	No matches found	No matches found	No matches found	No MS2	[M+H]+1	420577	1.79756e+06	2.79149	24.7073	4.274	2.1	0.0114236	0.0301883				6.2		6.5
	TRUE		C14 H12 O S2	Full match	No match	No results	No match	-3.93	260.032	259.025	11.296	2.0831e+06	10	0.0319348	123			No matches found	No matches found	Multiple matches found	No matches found	No matches found	No matches found	No matches found	No matches found	No matches found	Multiple matches found	No MS2	[M-H]-1	433573	1.87801e+06	14.2847	16.5742	4.331	2.11	0.000463266	0.00524046	5.4	6.9	6.9	5.2	6.7	7
	TRUE	[FAtrihydroxy(18:0)]9_10_13-trihydroxy-11-octadecenoicacid	C18 H34 O5	Full match	No results	Partial match	Full match	-0.62	330.24	329.234	38.254	2.084e+06	8	0.24042	728			No matches found	No matches found	Multiple matches found	No matches found	No matches found	No matches found	No matches found	No matches found	Multiple matches found	Multiple matches found	No MS2	[M-H]-1	227664	2.02566e+06	46.0852	14.888	8.898	3.15	0.00951746	0.026843	3.4	4.9	3.8	7.2	6.8	5.3
	TRUE		C41 H64 N10 O6 P2	Full match	No results	No match	No results	-0.92	854.448	853.44	36.461	2.08905e+06	6	0.447767	524			No matches found	No matches found	No matches found	No matches found	No matches found	No matches found	No matches found	No matches found	No matches found	No matches found	No MS2	[M-H]-1	1.79856e+06	275440	14.9127	12.7395	0.153	-2.71	8.34639e-05	0.00264344	7.9	7.2	7.9
	TRUE		C35 H44 O P2	Full match	No results	No results	No match	3.97	542.289	541.282	13.035	2.09056e+06	11	0.288893	533			No matches found	No matches found	No matches found	No matches found	No matches found	No matches found	No matches found	No matches found	Multiple matches found	No matches found	No MS2	[M-H]-1	291279	2.00041e+06	6.36915	26.8843	6.868	2.78	0.00678997	0.0217288				6.5	6.5	6.5
	TRUE		C16 H31 N2 O2 P3	Full match	No results	No match	No results	-3.04	376.159	375.151	6.905	2.09099e+06	18	0.158695	422			No matches found	No matches found	No matches found	No matches found	No matches found	No matches found	No matches found	No matches found	No matches found	No matches found	No MS2	[M-H]-1	85400.5	1.93125e+06	8.84137	24.4759	22.614	4.5	0.00117738	0.00818352				6.2	4.6
	TRUE	2-Geranyl-3,4,2',4'-tetrahydroxydihydrochalcone	C25 H30 O5	No results	No results	Partial match	Full match	-1.53	410.209	411.216	15.578	2.10919e+06	14	0.208696	509			Multiple matches found	No matches found	No matches found	No matches found	No matches found	No matches found	No matches found	No matches found	Multiple matches found	Multiple matches found	No MS2	[M+H]+1	1.89138e+06	432080	21.5296	12.969	0.228	-2.13	0.00232912	0.0118448	5	5.8	2
	TRUE	(3aS,4R,7R,9R,10R,11R,13R,15S,15aR)-1-{4-[4-(3-Aminophenyl)-1H-1,2,3-triazol-1-yl]butyl}-4-ethyl-7-fluoro-11-methoxy-3a,7,9,11,13,15-hexamethyl-2,6,8,14-tetraoxotetradecahydro-2H-oxacyclotetradecino[4 ,3-d][1,3]oxazol-10-yl 3,4,6-trideoxy-3-(dimethylamino)-beta-D-xylo-hexopyranoside	C43 H65 F N6 O10	No results	No results	Full match	No results	-2.27	844.473	845.48	35.867	2.11189e+06	2	0.472704	560			No matches found	No matches found	No matches found	No matches found	No matches found	No matches found	No matches found	No matches found	No matches found	No matches found	No MS2	[M+H]+1	2.09718e+06	201084	9.41854	36.4489	0.096	-3.38	0.00534309	0.0188238			7.7
	TRUE	2beta-acetoxy-3-O-acetylhellebrigenin	C28 H36 O9	No results	No results	No match	Full match	0.75	516.236	497.219	41.021	2.11478e+06	8	0.236321	458			No matches found	No matches found	No matches found	No matches found	No matches found	No matches found	No matches found	No matches found	Multiple matches found	Multiple matches found	No MS2	[M-H-H2O]-1	1.90129e+06	355038	7.36793	50.5972	0.187	-2.42	0.0275354	0.0551847	3.9	4.6	5	2.7	2.7	0.8
	TRUE		C16 H36 N O8 P	Invalid mass	No results	No match	No match	5.28	401.22	400.213	35.498	2.11574e+06	9	0.219973	548			No matches found	No matches found	No matches found	No matches found	No matches found	No matches found	No matches found	No matches found	No matches found	Multiple matches found	No MS2	[M-H]-1	374887	1.79947e+06	10.5561	31.3311	4.8	2.26	0.0135747	0.0338258				6.4	6	3
	TRUE	5-Amino-3H-1,2,4-triazole-3-thione	C2 H2 N4 S	No results	No results	Full match	No results	-4.45	114	156.033	4.474	2.12006e+06	1	-0.000490843	-4			No matches found	No matches found	No matches found	No matches found	No matches found	No matches found	No matches found	No matches found	No matches found	No matches found	No MS2	[M+ACN+H]+1	1.6502e+06	356770	18.7994	35.5716	0.216	-2.21	0.00699286	0.0221309	4.4	3.3	6.3		2.8
	TRUE		C24 H43 N O9 S	Full match	No results	No results	No match	-4.31	521.264	520.256	17.949	2.12074e+06	4	0.263606	506			No matches found	No matches found	No matches found	No matches found	No matches found	No matches found	No matches found	No matches found	No matches found	Single match found	No MS2	[M-H]-1	1.75897e+06	72488.2	35.9747	70.0929	0.041	-4.6	0.00581007	0.0197833	3.4	5.7	1.5			5.3
	TRUE		C21 H47 Cl N O P3 S	Full match	No results	No match	No results	2.77	489.229	488.222	30.004	2.12246e+06	5	0.229326	469			No matches found	No matches found	No matches found	No matches found	No matches found	No matches found	No matches found	No matches found	No matches found	No matches found	No MS2	[M-H]-1	316380	1.98349e+06	13.0031	17.9889	6.269	2.65	0.000435349	0.00509865				6.7	4.4	4
	TRUE	BX341	C17 H18 F2 O2	No results	No results	Full match	No results	4.93	292.129	293.136	9.296	2.12352e+06	4	0.128926	441			No matches found	No matches found	No matches found	No matches found	No matches found	No matches found	No matches found	No matches found	No matches found	No matches found	No MS2	[M+H]+1	1.72333e+06	231340	47.6994	2.27408	0.134	-2.9	0.0332454	0.0634185	4.8	1	2.9
	TRUE	Stemphone B	C30 H42 O9	No results	No results	Partial match	Full match	-0.94	546.282	545.275	16.349	2.1243e+06	3	0.282371	517			No matches found	No matches found	No matches found	No matches found	No matches found	No matches found	No matches found	No matches found	No matches found	Multiple matches found	No MS2	[M-H]-1	2.00558e+06	87174.5	9.0591	14.9929	0.043	-4.52	4.41479e-05	0.00218807	7.3	7.3	3.9
	TRUE		C4 H7 Cl N5 O2 P3	Full match	No results	No results	No results	-1.61	284.95	319.919	9.025	2.13194e+06	0	-0.0503486	-177			No matches found	No matches found	No matches found	No matches found	No matches found	No matches found	No matches found	No matches found	No matches found	No matches found	DDA for preferred ion	[M+Cl]-1	161841	1.99862e+06	3.34091	32.4381	12.349	3.63	0.00772262	0.0235325				3	6	4.9
	TRUE			No results	No results	No results	No results		497.261	498.268	22.586	2.13353e+06	0	0.260515	524			No matches found	No matches found	No matches found	No matches found	No matches found	No matches found	No matches found	No matches found	No matches found	No matches found	No MS2	[M+H]+1	1.31479e+06	199533	44.7574	8.32904	0.152	-2.72	0.0148434	0.0358647	1.7	4.8	5.9
	TRUE		C5 H3 Cl N5 O2 P3 S	Full match	No results	No match	No results	-1.65	324.89	323.883	11.031	2.1351e+06	1	-0.109653	-338			No matches found	No matches found	No matches found	No matches found	No matches found	No matches found	No matches found	No matches found	No matches found	No matches found	No MS2	[M-H]-1	427808	1.71346e+06	18.4167	36.0555	4.005	2	0.0192593	0.0428014	3.4	4.2	3.8	6.4	6	2.6
	TRUE		C8 H18 Cl N O6	Full match	No results	No match	No match	4.23	259.083	260.091	4.495	2.13612e+06	54	0.0833606	322			No matches found	No matches found	No matches found	No matches found	No matches found	No matches found	No matches found	No matches found	No matches found	Multiple matches found	No MS2	[M+H]+1	1.27128e+06	172134	33.283	7.80809	0.135	-2.88	0.00437185	0.0167502			4.1
	TRUE		C17 H36 N5 O7 P	Full match	No results	No match	No match	3.37	453.237	452.229	8.826	2.13613e+06	3	0.236761	522			No matches found	No matches found	No matches found	No matches found	No matches found	No matches found	No matches found	No matches found	No matches found	Single match found	No MS2	[M-H]-1	1.96044e+06	102364	18.5137	65.8856	0.052	-4.26	0.011583	0.0304732	7	6.7	7.4		2.7
	TRUE		C15 H37 Cl N6 O3 P2	Full match	No results	No match	No match	-3.76	446.207	445.2	11.346	2.13905e+06	15	0.207411	465			No matches found	No matches found	No matches found	No matches found	No matches found	No matches found	No matches found	No matches found	No matches found	Single match found	No MS2	[M-H]-1	2.11736e+06	180245	1.53663	51.2027	0.085	-3.55	0.0145019	0.0353201	5.9	8.2	8.2	4.2	4.9	4.9
	TRUE		C13 H15 Cl N4 O2	Full match	No results	No results	No results	-3.97	294.087	293.08	3.953	2.14174e+06	2	0.0871861	296			No matches found	No matches found	No matches found	No matches found	No matches found	No matches found	No matches found	No matches found	No matches found	No matches found	No MS2	[M-H]-1	1.73371e+06	120049	18.3971	4.45074	0.069	-3.85	0.000903533	0.00719781	3.3	3.6	5.9
	TRUE	2,3,4,6-Tetra-O-acetyl-1-O-{[(2S,3R)-2,7-dimethoxy-3-methyl-7-oxo-4-hepten-1-ylidene]amino}-beta-D-glucopyranose	C24 H35 N O13	No results	No results	Full match	No results	3	545.212	544.205	21.267	2.14398e+06	1	0.212477	390			No matches found	No matches found	No matches found	No matches found	No matches found	No matches found	No matches found	No matches found	No matches found	No matches found	No MS2	[M-H]-1	1.88438e+06	156035	44.7434	6.1926	0.083	-3.59	0.017459	0.0400164	1.7	4.8	4.8	4.8	7.1
	TRUE		C31 H61 N10 O11 P3	Full match	No results	No match	No results	0.02	842.373	841.366	13.478	2.14554e+06	4	0.373427	443			No matches found	No matches found	No matches found	No matches found	No matches found	No matches found	No matches found	No matches found	No matches found	No matches found	No MS2	[M-H]-1	2.06775e+06	132257	13.2282	19.7223	0.064	-3.97	0.000121301	0.00305197	4.9	4.5	7.2
	TRUE		C32 H72 Cl N10 O7 P3 S	Full match	No results	No results	No results	0.25	868.421	867.414	35.344	2.15138e+06	0	0.420973	485			No matches found	No matches found	No matches found	No matches found	No matches found	No matches found	No matches found	No matches found	No matches found	No matches found	No MS2	[M-H]-1	231377	1.15492e+06	51.5596	56.2732	4.992	2.32	0.0302996	0.0591997						3.6
	TRUE		C39 H28 N6 O2 S	Full match	No results	No match	No match	1.47	644.2	643.193	12.111	2.15475e+06	15	0.200392	311			No matches found	No matches found	No matches found	No matches found	No matches found	No matches found	No matches found	No matches found	Single match found	No matches found	No MS2	[M-H]-1	1.81996e+06	158241	10.1938	12.4099	0.087	-3.52	1.87183e-05	0.0017015	7.2	8.3
	TRUE	1_2-Dihydrosantonin	C15 H20 O3	Full match	No results	Partial match	Full match	0.22	248.141	229.123	10.917	2.15829e+06	77	0.141298	569			No matches found	No matches found	Multiple matches found	No matches found	Single match found	No matches found	No matches found	No matches found	Multiple matches found	Multiple matches found	No MS2	[M-H-H2O]-1	1.63742e+06	390737	23.6819	1.27819	0.239	-2.07	0.00816229	0.0243677	6.5	6.2	6.5
	TRUE	PA(20:5(5Z,8Z,11Z,14Z,17Z)/0:0)	C23 H37 O7 P	No results	No results	No match	Full match	4.9	456.23	455.223	38.282	2.16433e+06	2	0.229923	504			No matches found	No matches found	No matches found	No matches found	No matches found	No matches found	No matches found	No matches found	Single match found	No matches found	No MS2	[M-H]-1	1.93673e+06	207464	15.849	31.3205	0.107	-3.22	0.00239073	0.0120175	4	6.3	7.4		5.8	6.2
	TRUE			No results	No results	No results	No results		623.258	622.251	25.561	2.1647e+06	0	0.257991	414			No matches found	No matches found	No matches found	No matches found	No matches found	No matches found	No matches found	No matches found	No matches found	No matches found	No MS2	[M-H]-1	1.72126e+06	219817	28.3053	14.3867	0.128	-2.97	0.0017236	0.010003	5.4	5.8	2.4
	TRUE	Austrobuxusin I	C33 H50 O9	No results	No results	Partial match	Full match	1.22	590.346	589.339	20.684	2.1658e+06	1	0.346205	586			No matches found	No matches found	No matches found	No matches found	No matches found	No matches found	No matches found	No matches found	Single match found	Single match found	No MS2	[M-H]-1	2.02733e+06	129412	14.3555	70.2089	0.064	-3.97	0.0354547	0.0665751			6.4
	TRUE		C16 H24 O6 P2	Full match	No results	No match	No results	-2.77	374.104	373.096	5.808	2.16664e+06	12	0.103773	277			No matches found	No matches found	No matches found	No matches found	No matches found	No matches found	No matches found	No matches found	No matches found	No matches found	No MS2	[M-H]-1	1.8714e+06	333271	8.90615	52.6085	0.178	-2.49	0.0312186	0.0605355	6.9	5	5		4.5	3.4
	TRUE		C9 H21 N4 O2 P3	Full match	No results	No match	No results	-2.71	310.087	355.085	25.967	2.16779e+06	12	0.086896	280			No matches found	No matches found	No matches found	No matches found	No matches found	No matches found	No matches found	No matches found	No matches found	No matches found	No MS2	[M+FA-H]-1	354377	2.15062e+06	7.80967	16.8021	6.069	2.6	0.00102535	0.00763579				5.2	5.5	2.5
	TRUE		C9 H21 Cl N4 O P2	Full match	No results	No results	No match	-1.23	298.088	297.08	9.958	2.1685e+06	14	0.0875443	294			No matches found	No matches found	No matches found	No matches found	No matches found	No matches found	No matches found	No matches found	No matches found	Single match found	No MS2	[M-H]-1	1.88542e+06	77995.4	8.90863	12.7491	0.041	-4.6	1.00246e-05	0.00152245	5.8	5.8	8.1
	TRUE	Isocordoin	C20 H20 O3	No results	No results	Not the top hit	Full match	0.75	308.141	309.149	19.72	2.16941e+06	37	0.141475	459	0	0	Multiple matches found	No matches found	No matches found	No matches found	No matches found	No matches found	No matches found	No matches found	Multiple matches found	Multiple matches found	DDA for preferred ion	[M+H]+1	2.15042e+06	268871	5.85003	11.0852	0.125	-3	7.81521e-05	0.00257439	4.6	3.1	7.3
	TRUE		C32 H23 N3 O	Full match	No results	No match	No results	-3.22	465.183	464.175	30.005	2.17117e+06	6	0.182614	393			No matches found	No matches found	No matches found	No matches found	No matches found	No matches found	No matches found	No matches found	No matches found	No matches found	No MS2	[M-H]-1	1.90139e+06	217586	11.335	15.7356	0.114	-3.13	0.00010067	0.00285165	4.5	7.6	5.3
	TRUE	4-(2,2-Dimethyl-4-oxo-1,2,3,4,5,6-hexahydrobenzo[a]phenanthridin-5-yl)phenyl benzoate	C32 H27 N O3	No results	No results	Full match	No results	-3.07	473.198	472.19	11.309	2.17605e+06	5	0.19764	418			No matches found	No matches found	No matches found	No matches found	No matches found	No matches found	No matches found	No matches found	No matches found	No matches found	No MS2	[M-H]-1	1.07501e+06	106580	65.1855	6.73055	0.099	-3.33	0.027248	0.0548061	1	4.8	1.9
	TRUE		C29 H23 N O5	Full match	No results	No results	No results	-0.4	465.157	464.15	15.922	2.19188e+06	9	0.157435	338			No matches found	No matches found	No matches found	No matches found	No matches found	No matches found	No matches found	No matches found	No matches found	No matches found	No MS2	[M-H]-1	1.59913e+06	322847	26.1768	58.8795	0.202	-2.31	0.0388092	0.0712466	2	6.2	2
	TRUE		C5 H16 Br N5 O14	Full match	No results	No match	No results	-3.46	448.986	447.979	11.785	2.19354e+06	1	-0.0138406	-31			No matches found	No matches found	No matches found	No matches found	No matches found	No matches found	No matches found	No matches found	No matches found	No matches found	No MS2	[M-H]-1	2.00077e+06	148542	7.24738	16.3132	0.074	-3.75	0.000246723	0.00396856	4.3	5.8	4.3
	TRUE		C33 H67 N10 O9 P3	Full match	No results	No match	No results	0.22	840.431	839.422	33.499	2.2022e+06	2	0.430715	512			No matches found	No matches found	No matches found	No matches found	No matches found	No matches found	No matches found	No matches found	No matches found	No matches found	No MS2	[M-H]-1	1.3899e+06	142041	38.951	10.7469	0.102	-3.29	0.00569452	0.0195556	2.6	5.7	4.1
	TRUE		C43 H67 O10 P3	Full match	No results	No results	No match	-0.12	836.395	835.387	34.976	2.20375e+06	0	0.394606	472			No matches found	No matches found	No matches found	No matches found	No matches found	No matches found	No matches found	No matches found	No matches found	Multiple matches found	No MS2	[M-H]-1	348188	2.13171e+06	65.3926	24.8859	6.122	2.61	0.0382997	0.0705577				6.5	6.2	6.5
	TRUE		C33 H75 N6 O15 P3	Full match	No results	No match	No results	0.83	888.451	887.444	18.189	2.20389e+06	1	0.451063	508			No matches found	No matches found	No matches found	No matches found	No matches found	No matches found	No matches found	No matches found	No matches found	No matches found	No MS2	[M-H]-1	1.11345e+06	278115	46.515	21.2351	0.25	-2	0.00904593	0.0259335	4.8
	TRUE		C9 H21 N3 O4 P2	Full match	No results	No match	No match	-1.77	297.1	296.093	22.466	2.21063e+06	66	0.100203	337			No matches found	No matches found	No matches found	No matches found	No matches found	No matches found	No matches found	No matches found	No matches found	Multiple matches found	No MS2	[M-H]-1	1.7877e+06	349651	52.3222	55.0383	0.196	-2.35	0.0486064	0.084791	1.7	4.2	1.4	2.7	0	0.4
	TRUE			No results	No results	No results	No results		1262.59	632.3	12.27	2.21442e+06	0	-0.4147	-328			No matches found	No matches found	No matches found	No matches found	No matches found	No matches found	No matches found	No matches found	No matches found	No matches found	No MS2	[M+2H]+2	2.20264e+06	169713	38.1897	57.6091	0.077	-3.7	0.00776868	0.0236139	6.4
	TRUE		C30 H15 N3	Full match	No results	No results	No results	1.41	417.127	416.12	3.403	2.21489e+06	5	0.127184	305			No matches found	No matches found	No matches found	No matches found	No matches found	No matches found	No matches found	No matches found	No matches found	No matches found	No MS2	[M-H]-1	377040	1.57677e+06	28.5799	25.9642	4.182	2.06	0.00297815	0.0135501				4.3	2.4	6.5
	TRUE		C21 H31 N O10	Full match	No results	No results	No results	3.87	457.197	458.206	11.492	2.22629e+06	3	0.196566	430	0	0	No matches found	No matches found	No matches found	No matches found	No matches found	No matches found	No matches found	No matches found	No matches found	No matches found	DDA for other ion	[M+H]+1	1.92086e+06	243906	22.4578	0.881642	0.127	-2.98	0.00451918	0.017088	6.2	6.2	6.2
	TRUE	(1S,12S,13R,16R,17S,18R)-17-{[(12S,13R,18R)-17-Acetyl-6-methoxy-3,20-dimethyl-15-oxa-3,20-diazapentacyclo[10.7.1.0~2,10~.0~4,9~.0~13,18~]icosa-2(10),4,6,8,16-pentaen-7-yl]methyl}-3,16,20-trimethyl-15- oxa-3,20-diazapentacyclo[10.7.1.0~2,10~.0~4,9~.0~13,18~]icosa-2(10),4,6,8-tetraen-16-yl acetate	C45 H54 N4 O6	No results	No results	Full match	No results	-3.72	746.402	747.409	26.102	2.23703e+06	11	0.401558	538			No matches found	No matches found	No matches found	No matches found	No matches found	No matches found	No matches found	No matches found	No matches found	No matches found	No MS2	[M+H]+1	1.61983e+06	272617	35.7657	14.3317	0.168	-2.57	0.0069371	0.022031	5.7
	TRUE		C6 H19 Cl N9 O10 P S	Full match	No results	No match	No results	-3.69	475.038	474.031	26.548	2.23979e+06	4	0.0384211	81			No matches found	No matches found	No matches found	No matches found	No matches found	No matches found	No matches found	No matches found	No matches found	No matches found	No MS2	[M-H]-1	2.17842e+06	496130	15.3966	29.8508	0.228	-2.13	0.00560446	0.0193781	4.4	4.4	2.5	3.7		5.9
	TRUE	Butyl cyclohexyl phthalate	C18 H24 O4	Full match	No results	Partial match	Full match	1.03	304.168	285.15	13.212	2.24077e+06	24	0.167771	552			No matches found	No matches found	No matches found	No matches found	Single match found	No matches found	No matches found	No matches found	No matches found	Multiple matches found	No MS2	[M-H-H2O]-1	1.83292e+06	173006	12.5538	12.6102	0.094	-3.41	1.85492e-05	0.0017015	5.3	6.8	6.8
	TRUE	Hemigossypol	C15 H16 O4	Full match	No results	No results	Full match	-1.32	260.105	259.098	12.56	2.2409e+06	50	0.104516	402	0	0	No matches found	No matches found	Single match found	No matches found	No matches found	No matches found	No matches found	No matches found	Single match found	Multiple matches found	DDA for other ion	[M-H]-1	2.03042e+06	288661	6.85575	36.5818	0.142	-2.81	0.0108854	0.0292795	4.3			5.1	1.3	2.4
	TRUE		C8 H8 Cl N O4	Full match	No results	No results	No results	-1.81	217.014	216.007	4.56	2.24212e+06	4	0.0137921	64			No matches found	No matches found	No matches found	No matches found	No matches found	No matches found	No matches found	No matches found	No matches found	No matches found	No MS2	[M-H]-1	2.13781e+06	101364	50.1833	45.2675	0.047	-4.4	0.00490261	0.0178713	3.3	5.5	3.3		4.2	4.9
	TRUE	Bufohydrolide A	C24 H32 O5	No results	No results	Partial match	Full match	0.08	400.225	401.232	13.632	2.246e+06	16	0.225005	562			No matches found	No matches found	No matches found	No matches found	No matches found	No matches found	No matches found	No matches found	Multiple matches found	Multiple matches found	No MS2	[M+H]+1	1.51992e+06	173924	45.024	37.0845	0.114	-3.13	0.0066887	0.021547				5.1
	TRUE	4-Bromo-4-cholesten-3-one	C27 H43 Br O	No results	No results	Full match	No results	-0.79	462.249	463.257	14.057	2.25692e+06	2	0.249362	539			No matches found	No matches found	No matches found	No matches found	No matches found	No matches found	No matches found	No matches found	No matches found	No matches found	No MS2	[M+H]+1	2.22911e+06	442752	24.7118	2.80206	0.199	-2.33	0.0107564	0.0290425	3.1		2.8
	TRUE		C9 H9 Cl2 N3 O11	Full match	No results	No results	No results	-4.23	404.96	403.952	9.957	2.25835e+06	0	-0.0402982	-100			No matches found	No matches found	No matches found	No matches found	No matches found	No matches found	No matches found	No matches found	No matches found	No matches found	No MS2	[M-H]-1	2.14758e+06	107996	3.93747	11.5929	0.05	-4.31	0.000129041	0.00314139	4	4.8	4.8
	TRUE		C22 H4 N8 O	Full match	No results	No match	No results	0.17	396.051	431.02	9.094	2.25931e+06	7	0.0508739	128			No matches found	No matches found	No matches found	No matches found	No matches found	No matches found	No matches found	No matches found	No matches found	No matches found	No MS2	[M+Cl]-1	1.72501e+06	145533	18.5173	11.725	0.084	-3.57	9.07813e-05	0.00273317	5.2	7	7
	TRUE		C23 H38 N4 O2	Full match	No results	No results	No match	-3.01	402.298	401.291	37.614	2.25984e+06	2	0.298265	741			No matches found	No matches found	No matches found	No matches found	Multiple matches found	No matches found	No matches found	No matches found	Multiple matches found	No matches found	No MS2	[M-H]-1	343896	2.20308e+06	33.0213	15.5592	6.406	2.68	0.00377076	0.0153974	2.8		2	5.2	3.6	4.4
	TRUE		C38 H33 N3 O S	Full match	No results	No results	No results	-0.82	579.234	578.227	17.265	2.26317e+06	0	0.233961	404			No matches found	No matches found	No matches found	No matches found	No matches found	No matches found	No matches found	No matches found	No matches found	No matches found	No MS2	[M-H]-1	1.89084e+06	334087	21.624	49.5935	0.177	-2.5	0.0163182	0.0382383	3.5	4.3	3.1		2.3	4.5
	TRUE	jesaconitine	C35 H49 N O12	No results	No results	Full match	No results	0.15	675.326	674.318	12.088	2.2674e+06	10	0.325575	482			No matches found	No matches found	No matches found	No matches found	No matches found	No matches found	No matches found	No matches found	No matches found	No matches found	No MS2	[M-H]-1	2.14369e+06	188049	9.69948	45.9943	0.088	-3.51	0.0124966	0.0320017	7.7	8.1	8.4
	TRUE		C18 H17 N O7 P2	Full match	No results	No match	No match	-4	421.046	420.039	10.647	2.27132e+06	8	0.0463422	110			No matches found	Single match found	No matches found	No matches found	No matches found	No matches found	No matches found	No matches found	No matches found	No matches found	No MS2	[M-H]-1	1.85885e+06	209443	28.9059	59.8528	0.113	-3.15	0.0143841	0.0351162	6.2	3.9	4.3
	TRUE	2-Fluoro-6-(4-methylphenoxy)benzonitrile	C14 H10 F N O	No results	No results	Full match	No results	-2.62	227.074	228.081	5.364	2.27936e+06	4	0.0740479	326	7.14	0	No matches found	No matches found	No matches found	No matches found	No matches found	No matches found	No matches found	No matches found	No matches found	No matches found	DDA for other ion	[M+H]+1	2.17681e+06	243212	4.70603	2.62841	0.112	-3.16	3.94582e-06	0.00145426	4.8	5.2	5.9
	TRUE		C46 H54 N4 O3 P2	Full match	No results	No match	No match	0.9	772.368	771.361	17.586	2.28123e+06	3	0.367811	476			No matches found	No matches found	No matches found	No matches found	No matches found	No matches found	No matches found	No matches found	Single match found	No matches found	No MS2	[M-H]-1	2.07289e+06	220146	21.4279	12.7095	0.106	-3.24	0.000473172	0.00528735	5.8	3.5
	TRUE		C19 H45 N9 O4 P2 S2	Full match	No results	No results	No results	3.96	589.253	588.246	35.323	2.28519e+06	0	0.253449	430			No matches found	No matches found	No matches found	No matches found	No matches found	No matches found	No matches found	No matches found	No matches found	No matches found	No MS2	[M-H]-1	2.12766e+06	443500	17.3912	8.79979	0.208	-2.26	0.00113404	0.00803035		6.7	6.3	4.8
	TRUE		C7 H24 Cl N8 O3 P S	Full match	No results	No match	No match	4.51	366.113	367.121	10.542	2.28645e+06	58	0.113473	310			No matches found	No matches found	No matches found	No matches found	No matches found	No matches found	No matches found	No matches found	Single match found	No matches found	No MS2	[M+H]+1	2.12569e+06	507699	24.4543	2.04719	0.239	-2.07	0.0129717	0.0327964	6.2	3.5	3.5
	TRUE	1,5-Diethyl-4,6-dioxo-1,4,5,6-tetrahydro-2-pyrimidinolate	C8 H11 N2 O3	No results	No results	Invalid mass	No results	7.34	183.078	184.086	6.288	2.28986e+06	2	0.0783106	428			No matches found	No matches found	No matches found	No matches found	No matches found	No matches found	No matches found	No matches found	No matches found	No matches found	No MS2	[M+H]+1	292850	1.52111e+06	30.2185	53.6637	5.194	2.38	0.0348	0.0656207			5.1	4.4	1.7	4.4
	TRUE	2,3,4,5,2',3',4',6'-Octamethoxychalcone	C23 H28 O9	No results	No results	Partial match	Full match	-3.69	448.172	449.179	16.542	2.30687e+06	16	0.171678	383			Multiple matches found	No matches found	No matches found	No matches found	No matches found	No matches found	No matches found	No matches found	Multiple matches found	Multiple matches found	No MS2	[M+H]+1	2.17319e+06	394092	9.47526	46.6005	0.181	-2.46	0.0218011	0.0466281	8.4	5.8	7.3		4.5
	TRUE		C36 H64 N6 O15 P2	Full match	No results	No results	No results	-0.98	882.39	881.383	14.994	2.30787e+06	0	0.389624	442			No matches found	No matches found	No matches found	No matches found	No matches found	No matches found	No matches found	No matches found	No matches found	No matches found	No MS2	[M-H]-1	1.50785e+06	103316	37.9968	16.5498	0.069	-3.87	0.00179063	0.0102061	3.8		3.8
	TRUE		C37 H75 N10 O11 P3	Full match	No results	No match	No results	-0.21	928.483	927.475	15.846	2.31888e+06	4	0.482769	520			No matches found	No matches found	No matches found	No matches found	No matches found	No matches found	No matches found	No matches found	No matches found	No matches found	No MS2	[M-H]-1	1.56788e+06	122514	30.1697	17.6013	0.078	-3.68	0.000546393	0.00566559	6	2.6	5.7
	TRUE	5,6,7,3',4',5'-Hexamethoxyflavanone	C21 H24 O8	No results	No results	Not the top hit	Full match	-1.6	404.146	405.154	15.65	2.32233e+06	18	0.146471	362			Multiple matches found	No matches found	No matches found	No matches found	No matches found	No matches found	No matches found	No matches found	Multiple matches found	Multiple matches found	No MS2	[M+H]+1	1.4731e+06	180014	42.2217	47.7482	0.122	-3.03	0.00574179	0.0196677	1.7	4.8	4.8			4.5
	TRUE		C5 H11 N2 O7 P3	Full match	No results	No match	No results	1.78	303.978	304.986	6.927	2.32271e+06	1	-0.021548	-71	0	0	No matches found	No matches found	No matches found	No matches found	No matches found	No matches found	No matches found	No matches found	No matches found	No matches found	DDA for preferred ion	[M+H]+1	311868	2.00245e+06	6.22267	10.1025	6.421	2.68	4.4635e-05	0.0021972			4	3.8	3.8	4.5
	TRUE		C44 H37 Cl N2	Full match	No results	No match	No match	0.99	628.265	627.258	12.772	2.32494e+06	3	0.26515	422			No matches found	No matches found	No matches found	No matches found	No matches found	No matches found	No matches found	No matches found	No matches found	Single match found	No MS2	[M-H]-1	1.31418e+06	174331	43.2434	11.4145	0.133	-2.91	0.00858477	0.0251426	5.2	5.2
	TRUE	Ethyl 6-amino-5-cyano-2-{[(3-cyano-6,7,8,9-tetrahydro-5H-cyclohepta[b]pyridin-2-yl)sulfanyl]methyl}-4-[4-(methylsulfanyl)phenyl]-4H-pyran-3-carboxylate	C28 H28 N4 O3 S2	No results	No results	Full match	No results	3.55	532.162	531.154	27.407	2.33408e+06	8	0.162172	305			No matches found	No matches found	No matches found	No matches found	No matches found	No matches found	No matches found	No matches found	No matches found	No matches found	No MS2	[M-H]-1	1.31901e+06	180751	45.1955	9.68071	0.137	-2.87	0.0106171	0.028808	1.7	5.5	2.1
	TRUE		C23 H26 N10 O	Full match	No results	No match	No match	-1.4	458.228	503.226	20.888	2.33474e+06	13	0.228465	499			No matches found	No matches found	Single match found	No matches found	No matches found	No matches found	No matches found	No matches found	Multiple matches found	Multiple matches found	No MS2	[M+FA-H]-1	1.30107e+06	247294	39.9948	43.4495	0.19	-2.4	0.00692189	0.0220094	4.5	3.8			4.5	4.9
	TRUE		C12 H15 Cl O5	Full match	No results	No results	No results	0.96	274.061	273.054	7.405	2.33595e+06	5	0.0610639	223			No matches found	No matches found	No matches found	No matches found	No matches found	No matches found	No matches found	No matches found	No matches found	No matches found	No MS2	[M-H]-1	2.33353e+06	579345	27.165	46.2823	0.248	-2.01	0.0268813	0.0542445	3.9	3.9	4.3	2.3	5.3	2.3
	TRUE		C24 H14 N2 O6	Full match	No results	No results	No results	-3.74	426.084	425.076	11.103	2.33717e+06	5	0.0835914	196			No matches found	No matches found	No matches found	No matches found	No matches found	No matches found	No matches found	No matches found	No matches found	No matches found	No MS2	[M-H]-1	1.58287e+06	231629	23.8733	1.22596	0.146	-2.77	0.00393112	0.0157863	3.5	6.2	4.3
	TRUE		C13 H25 N8 O P	Full match	No results	No match	No match	-0.4	340.189	339.181	9.577	2.3449e+06	21	0.188758	555			No matches found	Single match found	No matches found	No matches found	No matches found	No matches found	No matches found	No matches found	Single match found	Multiple matches found	No MS2	[M-H]-1	347084	1.65428e+06	54.0263	32.7128	4.766	2.25	0.0241817	0.0501897	5.7	0.4	1.5	4.1	5.7	4.9
	TRUE	hbas#3	C22 H30 O8	No results	No results	Partial match	Full match	0.82	422.194	423.202	2.422	2.34687e+06	17	0.194414	460			No matches found	No matches found	No matches found	No matches found	No matches found	No matches found	No matches found	No matches found	Multiple matches found	Single match found	No MS2	[M+H]+1	2.1859e+06	431780	17.5339	22.8905	0.198	-2.34	0.00104337	0.00769874	6.7	4.8	6.7
	TRUE	2,2'-[(Cyclohexylimino)bis(methylene)]bis(5-chloro-3a,4,7,7a-tetrahydro-1H-isoindole-1,3(2H)-dione)	C24 H29 Cl2 N3 O4	No results	No results	Full match	No results	-0.14	493.153	492.146	24.941	2.35051e+06	11	0.15344	311			No matches found	No matches found	No matches found	No matches found	No matches found	No matches found	No matches found	No matches found	No matches found	No matches found	No MS2	[M-H]-1	2.24397e+06	347491	10.4463	34.6071	0.155	-2.69	0.00713088	0.0223915	7.2	4.5	4.1	5.4	3.2	5.4
	TRUE		C6 H20 Cl2 N9 O2 P3 S	Full match	No results	No match	No results	1.7	445.006	443.999	10.098	2.35113e+06	1	0.0058122	13			No matches found	No matches found	No matches found	No matches found	No matches found	No matches found	No matches found	No matches found	No matches found	No matches found	No MS2	[M-H]-1	2.25045e+06	250518	3.88558	19.7045	0.111	-3.17	0.0018826	0.0104973	8.9	8.2	8.6
	TRUE		C17 H38 N5 O10 P	Full match	No results	No results	No match	2.08	503.237	502.229	9.326	2.35159e+06	0	0.236677	470			No matches found	No matches found	No matches found	No matches found	No matches found	No matches found	No matches found	No matches found	No matches found	Multiple matches found	No MS2	[M-H]-1	1.55607e+06	221985	36.6895	55.9208	0.143	-2.81	0.0176847	0.0403477	5.7	2.2	6		2.7	1.9
	TRUE		C54 H58 O3 S2	Full match	No results	No results	No results	1.49	818.384	817.377	35.376	2.35775e+06	0	0.383955	469			No matches found	No matches found	No matches found	No matches found	No matches found	No matches found	No matches found	No matches found	No matches found	No matches found	No MS2	[M-H]-1	2.34802e+06	570758	16.438	11.2722	0.243	-2.04	0.00100174	0.00756275	3.6	6.7	3.6	4.7	4.9
	TRUE	3-Fluoro-N-[(5S,8aR,9R)-9-(4-hydroxy-3,5-dimethoxyphenyl)-8-oxo-5,5a,6,8,8a,9-hexahydrofuro[3',4':6,7]naphtho[2,3-d][1,3]dioxol-5-yl]benzamide	C28 H24 F N O8	No results	No results	Full match	No results	-2.28	521.147	520.14	12.082	2.35925e+06	2	0.147405	283			No matches found	No matches found	No matches found	No matches found	No matches found	No matches found	No matches found	No matches found	No matches found	No matches found	No MS2	[M-H]-1	1.99636e+06	139938	11.4644	8.93446	0.07	-3.83	8.54543e-06	0.00151607	4.5	4.5	7.2
	TRUE		C15 H12 Cl2 N O2 P S2	Full match	No results	No match	No results	4.6	402.944	401.937	14.451	2.36723e+06	1	-0.0557331	-138			No matches found	No matches found	No matches found	No matches found	No matches found	No matches found	No matches found	No matches found	No matches found	No matches found	No MS2	[M-H]-1	2.28935e+06	184199	6.03353	45.5799	0.08	-3.64	0.0114117	0.0301652	5.4	7.3	5.8
	TRUE	4,5-Di(4-biphenylyl)-2-phenyl-1H-imidazole	C33 H24 N2	No results	No results	Full match	No results	-3.8	448.192	447.185	36.743	2.369e+06	6	0.192247	429			No matches found	No matches found	No matches found	No matches found	No matches found	No matches found	No matches found	No matches found	No matches found	No matches found	DDA for other ion	[M-H]-1	302418	2.02886e+06	24.1249	42.8295	6.709	2.75	0.0163692	0.0383246				4.4	1.4	4
	TRUE	Tri-O-benzyl-D-galactal	C27 H28 O4	No results	No results	Full match	No results	-4.65	416.197	417.204	15.229	2.37552e+06	8	0.196825	473			No matches found	No matches found	No matches found	No matches found	No matches found	No matches found	No matches found	No matches found	No matches found	No matches found	No MS2	[M+H]+1	1.90105e+06	400291	15.8249	26.8373	0.211	-2.25	0.00276054	0.0129699	6.3	5.2	3.3	5.6
	TRUE		C24 H37 N10 O6 P S	Full match	No results	No match	No results	2.2	624.237	623.23	15.265	2.37813e+06	1	0.236961	380			No matches found	No matches found	No matches found	No matches found	No matches found	No matches found	No matches found	No matches found	No matches found	No matches found	No MS2	[M-H]-1	2.26646e+06	122119	10.957	12.2732	0.054	-4.21	8.43279e-06	0.00151607	7.2	4.5	4.9
	TRUE			No results	No results	No results	No results		152.553	135.549	5.361	2.37937e+06	0	-0.447255	-2932			No matches found	No matches found	No matches found	No matches found	No matches found	No matches found	No matches found	No matches found	No matches found	No matches found	No MS2	[M+H-H2O]+1	1.86146e+06	231249	28.3048	2.62841	0.124	-3.01	0.00632879	0.0208366	4.6	4.6	3.9
	TRUE		C31 H71 N10 O7 P3	Full match	No results	No results	No results	-0.16	788.472	787.465	33.14	2.39188e+06	0	0.471876	598			No matches found	No matches found	No matches found	No matches found	No matches found	No matches found	No matches found	No matches found	No matches found	No matches found	No MS2	[M-H]-1	2.22862e+06	391201	24.0073	28.6601	0.176	-2.51	0.00201932	0.010931	6.2	3.5
	TRUE		C23 H33 N O7	Full match	No results	No results	No match	0.1	435.226	434.218	42.77	2.3924e+06	5	0.225745	519			No matches found	Single match found	No matches found	No matches found	No matches found	No matches found	No matches found	No matches found	No matches found	No matches found	No MS2	[M-H]-1	2.10317e+06	189705	8.60369	83.5413	0.09	-3.47	0.0414399	0.0748298	6.9	6.5	6.9	3.4	5.3
	TRUE		C22 H35 Cl O6	Full match	No results	No match	No match	0.23	430.212	429.205	10.75	2.39467e+06	31	0.212315	494			No matches found	No matches found	No matches found	No matches found	No matches found	No matches found	No matches found	No matches found	Single match found	No matches found	No MS2	[M-H]-1	538046	2.39151e+06	33.2701	7.19509	4.445	2.15	0.0141523	0.0347702	5.7	3.2	5.1	7.3	6.2	5.8
	TRUE		C25 H26 N3 P	Full match	No results	No results	No results	0.23	399.187	400.194	38.707	2.39521e+06	3	0.186525	467			No matches found	No matches found	No matches found	No matches found	No matches found	No matches found	No matches found	No matches found	No matches found	No matches found	No MS2	[M+H]+1	490260	2.26471e+06	7.49273	21.9246	4.619	2.21	0.0052603	0.018659				6.5	3.1	6.2
	TRUE		C2 H7 Cl N2 O4	Full match	No results	Invalid mass	No results	2.47	158.01	141.007	43.181	2.39773e+06	1	0.00982476	62			No matches found	No matches found	No matches found	No matches found	No matches found	No matches found	No matches found	No matches found	No matches found	No matches found	No MS2	[M+H-H2O]+1	525081	2.25936e+06	23.6595	17.8955	4.303	2.11	0.00174208	0.0100572	2.5	6.3	5.6	3.3	3.3	3.3	0.8
	TRUE			No results	No results	No results	No results		1279.63	640.821	11.514	2.39942e+06	0	-0.372219	-291			No matches found	No matches found	No matches found	No matches found	No matches found	No matches found	No matches found	No matches found	No matches found	No matches found	No MS2	[M+2H]+2	2.06869e+06	277937	10.1472	0.881642	0.134	-2.9	0.000726243	0.00646659	7.6	7.6
	TRUE		C21 H16 N2 O5	Full match	No results	No results	No match	-3.43	376.105	377.112	4.229	2.40021e+06	16	0.104631	278			No matches found	No matches found	No matches found	No matches found	No matches found	No matches found	No matches found	No matches found	Single match found	Single match found	No MS2	[M+H]+1	1.76033e+06	288758	21.7706	32.7223	0.164	-2.61	0.00292962	0.0134271	6.5	4.6	6.5
	TRUE		C10 H7 N3 O2	Full match	No results	No results	No results	4.9	201.055	200.047	14.52	2.40104e+06	13	0.0548108	273			No matches found	No matches found	No matches found	No matches found	No matches found	No matches found	No matches found	No matches found	No matches found	No matches found	No MS2	[M-H]-1	1.42451e+06	122012	34.4096	53.0521	0.086	-3.55	0.00373594	0.0153247	0.7	6.4	2.6			2.3
	TRUE		C86 H121 N6 O17 P3	Full match	No results	No results	No results	-2.19	1602.8	802.406	26.686	2.4086e+06	0	-0.203399	-127			No matches found	No matches found	No matches found	No matches found	No matches found	No matches found	No matches found	No matches found	No matches found	No matches found	No MS2	[M+2H]+2	478683	1.96007e+06	4.42911	12.813	4.095	2.03	0.000913897	0.00724527					7.6	6
	TRUE			No results	No results	No results	No results		279.191	278.184	33.634	2.41179e+06	0	0.191486	686			No matches found	No matches found	No matches found	No matches found	No matches found	No matches found	No matches found	No matches found	No matches found	No matches found	No MS2	[M-H]-1	1.14562e+06	206143	49.3237	2.23137	0.18	-2.47	0.0179004	0.0406582		4.8
	TRUE		C21 H47 O8 P3	Full match	No results	No match	No match	-3.73	520.246	519.239	37.672	2.415e+06	6	0.246437	474			No matches found	No matches found	No matches found	No matches found	No matches found	No matches found	No matches found	No matches found	No matches found	Single match found	No MS2	[M-H]-1	307077	2.10287e+06	43.1626	43.8843	6.848	2.78	0.0175117	0.0400975	4.9			5.2	2.9	4.8
	TRUE		C10 H17 P S	Full match	No results	No results	No match	0.27	200.079	459.172	37.786	2.41549e+06	22	0.0789122	394			No matches found	No matches found	Multiple matches found	No matches found	No matches found	No matches found	No matches found	No matches found	No matches found	No matches found	No MS2	[2M-H+HAc]-1	362985	1.81978e+06	11.2121	22.729	5.013	2.33	0.00174527	0.010069	6.9	6.9	7.7	4.6	5	6.5
	TRUE		C33 H48 N10 O5	Full match	No results	No match	No match	2.7	664.383	663.376	25.932	2.41863e+06	11	0.382707	576			No matches found	No matches found	No matches found	No matches found	No matches found	No matches found	No matches found	No matches found	Single match found	No matches found	No MS2	[M-H]-1	311024	1.78664e+06	45.0688	25.9177	5.744	2.52	0.00902721	0.0259063				6.2	5	6.2
	TRUE		C37 H46 O7 P2	Full match	No results	No match	No match	2.97	664.274	663.267	12.925	2.4328e+06	3	0.273851	412			No matches found	No matches found	No matches found	No matches found	No matches found	No matches found	No matches found	No matches found	No matches found	Multiple matches found	No MS2	[M-H]-1	1.94057e+06	452139	15.4746	9.96769	0.233	-2.1	0.000282933	0.00420664	4	4	6.7
	TRUE		C23 H37 Cl O8	Full match	No results	No match	No match	0.21	476.218	475.211	9.686	2.43357e+06	17	0.217795	457			No matches found	No matches found	No matches found	No matches found	No matches found	No matches found	No matches found	No matches found	No matches found	Single match found	No MS2	[M-H]-1	1.97999e+06	109921	14.6983	6.42234	0.056	-4.17	0.000108922	0.00293997	4.5	6	4.9
	TRUE		C17 H40 N5 O3 P3 S	Full match	No results	No match	No results	-3.18	487.205	532.204	9.622	2.43361e+06	7	0.204921	421			No matches found	No matches found	No matches found	No matches found	No matches found	No matches found	No matches found	No matches found	No matches found	No matches found	No MS2	[M+FA-H]-1	2.25656e+06	92586.4	14.1001	4.12014	0.041	-4.61	0.000305351	0.00433451	6.4	4.5	4.1
	TRUE	glas#18	C23 H42 O11	No results	No results	No match	Full match	-4.64	494.27	495.278	10.596	2.44177e+06	4	0.270417	547			No matches found	No matches found	No matches found	No matches found	No matches found	No matches found	No matches found	No matches found	Single match found	No matches found	No MS2	[M+H]+1	1.9849e+06	329183	20.7906	6.23663	0.166	-2.59	0.00248317	0.0122828	3.5	3.9	5.8
	TRUE		C35 H18 N8 O2	Full match	No results	No match	No match	0.81	582.156	581.148	36.465	2.44496e+06	18	0.155744	268			Multiple matches found	No matches found	No matches found	No matches found	No matches found	No matches found	No matches found	No matches found	Multiple matches found	Single match found	No MS2	[M-H]-1	519862	2.43631e+06	53.9704	2.77157	4.686	2.23	0.0452074	0.0801482				8.6	5.9	8.9
	TRUE		C4 H12 N8 O5 P2	Full match	No results	No match	No results	-0.56	314.04	315.048	4.316	2.44587e+06	10	0.0404109	129			No matches found	No matches found	No matches found	No matches found	No matches found	No matches found	No matches found	No matches found	No matches found	No matches found	No MS2	[M+H]+1	1.92643e+06	169339	14.7241	45.2671	0.088	-3.51	0.006149	0.0204495	3.8	4.1	6			1.9
	TRUE		C36 H73 N9 O14 P2	Full match	No results	No results	No results	0.91	917.476	918.483	21.814	2.44785e+06	0	0.476058	519			No matches found	No matches found	No matches found	No matches found	No matches found	No matches found	No matches found	No matches found	No matches found	No matches found	No MS2	[M+H]+1	2.38122e+06	399891	34.0121	18.3535	0.168	-2.57	0.00801024	0.0240542	0.7		2.2
	TRUE	thiotaurine	C2 H7 N O2 S2	No results	No results	Full match	No results	1.37	140.992	141.999	2.432	2.45858e+06	1	-0.00798635	-57	7.14	0	No matches found	No matches found	No matches found	No matches found	No matches found	No matches found	No matches found	No matches found	No matches found	No matches found	DDA for other ion	[M+H]+1	366715	2.02541e+06	12.6211	30.3317	5.523	2.47	0.00765476	0.0234052				6
	TRUE	Oxyphenonium	C21 H33 N O3	Full match	No results	No results	Full match	-0.95	347.246	348.253	37.802	2.45862e+06	12	0.245714	708			No matches found	Single match found	No matches found	No matches found	No matches found	No matches found	No matches found	No matches found	No matches found	Single match found	No MS2	[M+H]+1	394094	1.89318e+06	6.89922	39.6321	4.804	2.26	0.0259406	0.0528273				6	6	2.6
	TRUE		C26 H18 N2 S	Full match	No results	No results	No match	4.91	390.121	389.114	6.882	2.46114e+06	1	0.120985	310			No matches found	No matches found	No matches found	No matches found	No matches found	No matches found	No matches found	No matches found	No matches found	Single match found	No MS2	[M-H]-1	112474	1.71119e+06	8.84137	32.4192	15.214	3.93	0.00287639	0.0132829				3.4	5.3	4.1
	TRUE		C9 H26 N9 P3	Full match	No results	No match	No results	-1.68	353.152	354.159	17.296	2.462e+06	29	0.151806	430			No matches found	No matches found	No matches found	No matches found	No matches found	No matches found	No matches found	No matches found	No matches found	No matches found	No MS2	[M+H]+1	449027	2.07485e+06	3.57066	36.8136	4.621	2.21	0.0282576	0.0562416				5.7	5.3	5.7
	TRUE		C5 H5 N3 O2 S	Full match	No results	No results	No results	3.15	171.011	170.004	9.848	2.46361e+06	1	0.0107862	63			No matches found	No matches found	No matches found	No matches found	No matches found	No matches found	No matches found	No matches found	No matches found	No matches found	No MS2	[M-H]-1	1.89416e+06	391367	16.5872	5.75108	0.207	-2.27	0.00122098	0.00835251	4.8	7	5.2	2.9	7.4	5.2
	TRUE	KT5720	C32 H31 N3 O5	No results	No results	Full match	No results	0.45	537.227	538.234	15.176	2.46884e+06	4	0.22661	422			No matches found	No matches found	No matches found	No matches found	No matches found	No matches found	No matches found	No matches found	No matches found	No matches found	No MS2	[M+H]+1	2.28677e+06	197060	6.69672	45.6699	0.086	-3.54	0.0128863	0.0326571					4.5
	TRUE		C38 H33 N O6	Full match	No results	No results	No match	-3.07	599.229	598.222	33.532	2.48127e+06	4	0.228951	382			No matches found	No matches found	No matches found	No matches found	No matches found	No matches found	No matches found	No matches found	No matches found	Single match found	No MS2	[M-H]-1	1.98113e+06	365063	17.9353	54.686	0.184	-2.44	0.0252362	0.0517729	3.3	3.6	6.3		5.5
	TRUE		C6 H15 O7 P	Full match	No results	No results	No results	-0.87	230.055	231.063	9.714	2.48448e+06	1	0.0553401	241			No matches found	No matches found	No matches found	No matches found	No matches found	No matches found	No matches found	No matches found	No matches found	No matches found	No MS2	[M+H]+1	299023	2.46278e+06	3.53004	4.60528	8.236	3.04	1.02631e-06	0.00124751				7.8	3.3	3.6
	TRUE		C17 H27 Cl O2 S2	Full match	No results	No match	No results	-2.46	362.113	361.106	4.104	2.49401e+06	13	0.113207	313			No matches found	No matches found	No matches found	No matches found	No matches found	No matches found	No matches found	No matches found	No matches found	No matches found	No MS2	[M-H]-1	2.12692e+06	181068	21.7669	31.9853	0.085	-3.55	0.00108866	0.00787317	4.3	6.5	6.2			2.8
	TRUE			No results	No results	No results	No results		501.294	502.302	15.22	2.49468e+06	0	0.29439	587			No matches found	No matches found	No matches found	No matches found	No matches found	No matches found	No matches found	No matches found	No matches found	No matches found	No MS2	[M+H]+1	2.18147e+06	139835	22.9249	13.7229	0.064	-3.96	0.000359109	0.00466367	6.5	3.1	4.3
	TRUE		C37 H67 O4 P3	Full match	No results	No match	No results	-3.11	668.423	669.43	37.186	2.49645e+06	1	0.423143	633			No matches found	No matches found	No matches found	No matches found	No matches found	No matches found	No matches found	No matches found	No matches found	No matches found	No MS2	[M+H]+1	305236	1.69491e+06	48.234	30.0144	5.553	2.47	0.0101639	0.0280181				6.4	6.4
	TRUE	Chrysosporazine G	C33 H32 N2 O9	No results	No results	Partial match	Full match	-2.04	600.21	599.202	13.082	2.50238e+06	11	0.209555	349			No matches found	No matches found	No matches found	No matches found	No matches found	No matches found	No matches found	No matches found	No matches found	Multiple matches found	No MS2	[M-H]-1	2.24117e+06	160970	23.002	9.10346	0.072	-3.8	0.00103738	0.00766951		5	3.1
	TRUE		C16 H27 P S4	Full match	No results	No match	No match	-2.42	378.072	377.065	9.929	2.5032e+06	10	0.0724064	192			Multiple matches found	No matches found	No matches found	No matches found	No matches found	No matches found	No matches found	No matches found	Multiple matches found	Multiple matches found	No MS2	[M-H]-1	2.10516e+06	280372	15.9597	54.0199	0.133	-2.91	0.0239697	0.049855	4.8	2.9	2.9			3
	TRUE		C24 H24 N10 O2	Full match	No results	No match	No match	3.43	484.21	483.203	38.272	2.51097e+06	10	0.210029	434			No matches found	No matches found	No matches found	No matches found	No matches found	No matches found	No matches found	No matches found	No matches found	Multiple matches found	No MS2	[M-H]-1	310927	1.7297e+06	39.0229	31.9523	5.563	2.48	0.00526746	0.0186741	5.4	3.9	2.8	2.2	3	3.4
	TRUE		C12 H3 N7 O2	Full match	No results	No results	No results	2.69	277.036	278.043	4.246	2.51437e+06	2	0.0355674	128			No matches found	No matches found	No matches found	No matches found	No matches found	No matches found	No matches found	No matches found	No matches found	No matches found	No MS2	[M+H]+1	354646	1.74156e+06	38.873	48.3707	4.911	2.3	0.0285931	0.0567838	3.9			5.2	0.6	1.7
	TRUE		C34 H31 N9 O	Full match	No match	No match	No match	-2.64	581.264	580.256	27.211	2.52036e+06	10	0.263624	454			No matches found	No matches found	Single match found	No matches found	No matches found	No matches found	No matches found	No matches found	No matches found	Multiple matches found	No MS2	[M-H]-1	2.38996e+06	538482	29.2227	20.0822	0.225	-2.15	0.00652915	0.0212516		2.8	5.8	2.5		6.7
	TRUE		C36 H75 O17 P3	Full match	No results	No match	No results	-1.22	872.421	871.413	17.848	2.52088e+06	10	0.420645	482			No matches found	No matches found	No matches found	No matches found	No matches found	No matches found	No matches found	No matches found	No matches found	No matches found	No MS2	[M-H]-1	2.42512e+06	100976	21.2957	8.3927	0.042	-4.59	0.000562316	0.00574758	6.2	6.2	3.9
	TRUE	GibberellinA19	C20 H26 O6	No results	Partial match	Partial match	Full match	4.62	362.175	475.16	11.76	2.52782e+06	42	0.174611	482			No matches found	No matches found	Multiple matches found	No matches found	Multiple matches found	No matches found	No matches found	No matches found	Multiple matches found	Multiple matches found	No MS2	[M-H+TFA]-1	1.95298e+06	106796	19.6522	12.947	0.055	-4.19	5.678e-05	0.00231658	7.4	6.7	2.9
	TRUE		C34 H34 N P	Full match	No results	No match	No results	1.29	487.244	486.236	15.229	2.54182e+06	2	0.243513	500			No matches found	No matches found	No matches found	No matches found	No matches found	No matches found	No matches found	No matches found	No matches found	No matches found	No MS2	[M-H]-1	828504	84577.9	75.6678	94.3221	0.102	-3.29	0.0284202	0.0565086	0.2	2.5	5.2		4.9
	TRUE		C61 H60 N2 O3	Full match	No results	No match	No results	1.41	868.462	867.454	25.234	2.54301e+06	1	0.461622	532			No matches found	No matches found	No matches found	No matches found	No matches found	No matches found	No matches found	No matches found	No matches found	No matches found	No MS2	[M-H]-1	2.49485e+06	62072.4	7.98544	12.1141	0.025	-5.33	8.28532e-06	0.00151607	5.4	8.8	5.8
	TRUE	Trapoxin A	C34 H42 N4 O6	No results	No results	Partial match	Full match	-0.51	602.31	601.303	33.727	2.54496e+06	25	0.310129	515			No matches found	No matches found	No matches found	No matches found	No matches found	No matches found	No matches found	No matches found	No matches found	Single match found	No MS2	[M-H]-1	2.1696e+06	398300	48.0481	19.1873	0.184	-2.45	0.0386988	0.0710977	4	0.6
	TRUE	Riboflavinmonophosphate	C17 H21 N4 O9 P	No results	Partial match	Partial match	Full match	-3.94	456.103	229.059	2.347	2.55092e+06	13	0.102817	225			No matches found	No matches found	Single match found	No matches found	No matches found	No matches found	No matches found	No matches found	No matches found	No matches found	No MS2	[M+2H]+2	247323	1.66787e+06	45.1832	55.2079	6.744	2.75	0.0310233	0.0602423				5.9	5.5
	TRUE		C28 H39 Cl P2	Full match	No results	No match	No match	2.76	472.223	471.216	41.082	2.55877e+06	1	0.222857	472			Multiple matches found	No matches found	No matches found	No matches found	No matches found	No matches found	No matches found	No matches found	Multiple matches found	No matches found	No MS2	[M-H]-1	1.83863e+06	118995	23.5132	22.5225	0.065	-3.95	0.000112588	0.002986	1.2	3.9	1.6
	TRUE	Terremide B	C21 H15 N3 O4	Full match	No results	No results	Full match	-3.94	373.105	374.112	4.427	2.56246e+06	13	0.104787	281			No matches found	No matches found	No matches found	No matches found	No matches found	No matches found	No matches found	No matches found	No matches found	Single match found	No MS2	[M+H]+1	197636	2.39215e+06	9.47189	11.07	12.104	3.6	1.23569e-05	0.00163388				7.6	7.2	7.6
	TRUE		C41 H38 O3	Full match	No results	No match	No match	4.28	578.285	577.277	30.163	2.56404e+06	2	0.28457	492			No matches found	No matches found	No matches found	No matches found	No matches found	No matches found	No matches found	No matches found	Single match found	Multiple matches found	No MS2	[M-H]-1	383250	1.99142e+06	10.2173	27.2104	5.196	2.38	0.00478292	0.0176306				6.9	4.6	6.5
	TRUE	Methyl (3bR,4R,6aR)-5-benzoyl-2-(dimethylcarbamoyl)-4-(4-fluorobenzyl)-1-(2-hydroxyethyl)-3b,4,5,6,6a,7-hexahydro-1H-pyrrolo[3',4':3,4]cyclopenta[1,2-b]pyrrole-4-carboxylate	C30 H32 F N3 O5	No results	No results	Full match	No results	4.16	533.235	532.228	13.989	2.5688e+06	2	0.234816	440			No matches found	No matches found	No matches found	No matches found	No matches found	No matches found	No matches found	No matches found	No matches found	No matches found	No MS2	[M-H]-1	1.65977e+06	207118	28.9492	64.2	0.125	-3	0.0162765	0.0381762				4.5		1.9
	TRUE		C34 H67 N9 O17	Full match	No results	No results	No results	1.55	873.467	874.474	37.595	2.57025e+06	0	0.466844	534			No matches found	No matches found	No matches found	No matches found	No matches found	No matches found	No matches found	No matches found	No matches found	No matches found	No MS2	[M+H]+1	2.22456e+06	395913	15.6479	59.5088	0.178	-2.49	0.0338666	0.0642759	6.7	6.7				2.5
	TRUE		C22 H33 N O10	Full match	No results	No match	No results	-2.35	471.209	470.202	9.106	2.57689e+06	1	0.209339	444			No matches found	No matches found	No matches found	No matches found	No matches found	No matches found	No matches found	No matches found	No matches found	No matches found	No MS2	[M-H]-1	2.29071e+06	169814	14.6135	11.725	0.074	-3.75	2.80085e-05	0.00190498	5.3	7.2	4.5
	TRUE		C24 H33 N O2	Full match	No results	No results	No results	-0.31	367.251	368.258	36.78	2.57824e+06	5	0.251014	683			No matches found	No matches found	No matches found	No matches found	No matches found	No matches found	No matches found	No matches found	No matches found	No matches found	No MS2	[M+H]+1	1.89696e+06	253172	38.0647	34.8013	0.133	-2.91	0.00449969	0.0170399	1.9	6	6
	TRUE		C17 H27 Cl O2 S2	Full match	No results	No match	No results	-2.39	362.113	361.106	6.956	2.58477e+06	13	0.113234	313			No matches found	No matches found	No matches found	No matches found	No matches found	No matches found	No matches found	No matches found	No matches found	No matches found	No MS2	[M-H]-1	2.47562e+06	250219	18.1032	6.73946	0.101	-3.31	0.00102146	0.00762787	5.5	7	5.5
	TRUE		C6 H16 N6 O12	Invalid mass	No results	No match	No match	-6.32	364.08	363.073	11.035	2.58532e+06	11	0.0803189	221			No matches found	No matches found	No matches found	No matches found	No matches found	No matches found	No matches found	No matches found	No matches found	Single match found	No MS2	[M-H]-1	195062	1.54189e+06	62.0823	60.7896	7.905	2.98	0.0356866	0.0668678	4.5			2.5	1.5	1.4
	TRUE	Benzhydrol	C13 H12 O	No results	No results	Full match	No results	1.08	184.089	185.096	44.537	2.58919e+06	17	0.0890138	484	0	0	No matches found	No matches found	No matches found	No matches found	No matches found	No matches found	No matches found	No matches found	No matches found	No matches found	DDA for preferred ion	[M+H]+1	2.56093e+06	616417	20.0608	25.8337	0.241	-2.05	0.00292672	0.0134198						5.8
	TRUE		C23 H23 N O4 S	Full match	No results	No results	No results	0.13	409.135	410.142	37.05	2.59003e+06	5	0.134833	330	0	0	No matches found	No matches found	No matches found	No matches found	No matches found	No matches found	No matches found	No matches found	No matches found	No matches found	DDA for other ion	[M+H]+1	2.57572e+06	366960	6.13077	14.6872	0.142	-2.81	0.000494235	0.00540964	7.7	5	7.3
	TRUE	Makomotine A	C20 H28 O11	Full match	No results	No results	Full match	0.53	444.163	443.156	4.244	2.59466e+06	1	0.163395	368			No matches found	No matches found	No matches found	No matches found	No matches found	No matches found	No matches found	No matches found	No matches found	Single match found	No MS2	[M-H]-1	2.46294e+06	106709	21.4118	3.55643	0.043	-4.53	0.00155264	0.00944116	3.9	3.1	2.8
	TRUE		C18 H28 N8 O4 S	Full match	No results	No match	No match	2.17	452.196	451.189	34.725	2.60143e+06	28	0.196404	434			No matches found	No matches found	No matches found	No matches found	No matches found	No matches found	No matches found	No matches found	No matches found	Multiple matches found	No MS2	[M-H]-1	2.59069e+06	479221	4.74807	10.0923	0.185	-2.43	0.000193682	0.00363051	8.6	8.6	6.3				2.7
	TRUE		C25 H32 N3 P S	Full match	No results	No match	No results	-1.28	437.205	438.212	10.597	2.60229e+06	10	0.204895	469			No matches found	No matches found	No matches found	No matches found	No matches found	No matches found	No matches found	No matches found	No matches found	No matches found	No MS2	[M+H]+1	1.64624e+06	342278	32.4473	6.23663	0.208	-2.27	0.00890328	0.0256954	2.6	0.7	5.3
	TRUE		C30 H45 N O10	Full match	No results	No match	No match	-0.34	579.304	578.297	33.543	2.60311e+06	1	0.304152	525			No matches found	No matches found	No matches found	No matches found	No matches found	No matches found	No matches found	No matches found	No matches found	Single match found	No MS2	[M-H]-1	2.56485e+06	218546	6.91065	9.08655	0.085	-3.55	5.53591e-06	0.00148888	7.7	3.5	5.4
	TRUE		C5 H7 N3 P2	Full match	No results	No results	No results	-1.56	171.011	172.019	2.827	2.6037e+06	0	0.0112528	66			No matches found	No matches found	No matches found	No matches found	No matches found	No matches found	No matches found	No matches found	No matches found	No matches found	No MS2	[M+H]+1	1.9421e+06	266170	20.7588	8.06548	0.137	-2.87	0.000964039	0.00742184	1.6	4.3	3.1
	TRUE		C26 H40 O11	Full match	No results	No match	No results	-1.29	528.256	527.249	10.485	2.60469e+06	2	0.256382	485			No matches found	No matches found	No matches found	No matches found	No matches found	No matches found	No matches found	No matches found	No matches found	No matches found	No MS2	[M-H]-1	1.80651e+06	183907	34.2814	8.32268	0.102	-3.3	0.00488873	0.0178397	2.2	5.3	1.1
	TRUE		C17 H14 N4 O	Full match	No results	No results	No match	4.67	290.118	289.11	3.389	2.61141e+06	20	0.118115	407			No matches found	Single match found	No matches found	No matches found	No matches found	No matches found	No matches found	No matches found	No matches found	No matches found	DDA for preferred ion	[M-H]-1	2.22535e+06	363737	11.2186	13.6079	0.163	-2.61	7.67662e-05	0.00254425	7.6	7.6	8.3			6.9
	TRUE		C8 H2 Cl N7 O2 P2 S	Full match	No results	No results	No results	2.56	356.916	355.909	10.443	2.61353e+06	0	-0.0836423	-234			No matches found	No matches found	No matches found	No matches found	No matches found	No matches found	No matches found	No matches found	No matches found	No matches found	No MS2	[M-H]-1	448261	2.25642e+06	14.4862	9.11734	5.034	2.33	0.000279368	0.00418561		4.3		6.2	6.9	7.3
	TRUE		C28 H23 O P3	Full match	No results	No results	No results	-3.72	468.094	467.087	9.959	2.6168e+06	1	0.0944349	202			No matches found	No matches found	No matches found	No matches found	No matches found	No matches found	No matches found	No matches found	No matches found	No matches found	No MS2	[M-H]-1	2.37461e+06	85350.2	22.2997	12.856	0.036	-4.8	0.000234809	0.00389024	5	4.3	6.2
	TRUE		C20 H25 N5 O2 S2	Full match	No results	No match	No results	-2.61	431.144	430.137	26.043	2.6208e+06	11	0.143843	334			No matches found	No matches found	No matches found	No matches found	No matches found	No matches found	No matches found	No matches found	No matches found	No matches found	No MS2	[M-H]-1	1.84435e+06	189168	37.4543	18.3647	0.103	-3.29	0.00307227	0.0137756	2.2	5.3	5.7
	TRUE		C25 H26 N4 O S	Full match	No results	No results	No match	3.3	430.184	429.177	4.529	2.62746e+06	4	0.184151	428			No matches found	No matches found	No matches found	No matches found	No matches found	No matches found	No matches found	No matches found	Single match found	No matches found	No MS2	[M-H]-1	2.39493e+06	170835	13.4234	8.90652	0.071	-3.81	4.15831e-05	0.00215014	4.9	7.6	6
	TRUE		C21 H41 O7 P3	Invalid mass	No results	No match	No match	-6.21	498.203	497.196	34.653	2.6275e+06	16	0.203418	408			No matches found	No matches found	No matches found	No matches found	No matches found	No matches found	No matches found	No matches found	Multiple matches found	No matches found	No MS2	[M-H]-1	2.53295e+06	470656	10.0273	18.8065	0.186	-2.43	0.00077034	0.00666107	4.9	8.3	3.8
	TRUE		C19 H41 N3 O8 P2	Full match	No results	No match	No match	4.11	501.239	500.232	37.684	2.64421e+06	2	0.238947	477			No matches found	No matches found	No matches found	No matches found	No matches found	No matches found	No matches found	No matches found	No matches found	Single match found	No MS2	[M-H]-1	2.26108e+06	354469	16.7884	20.5583	0.157	-2.67	0.000370582	0.00473924	7	7.4	7	6.3	5.9	5.9
	TRUE		C42 H73 N3 O2 S2	Full match	No results	No match	No match	0.42	715.515	714.509	42.826	2.64664e+06	3	-0.485281	-678			No matches found	No matches found	No matches found	No matches found	No matches found	No matches found	No matches found	No matches found	Multiple matches found	No matches found	No MS2	[M-H]-1	305251	2.27961e+06	6.02325	10.3797	7.468	2.9	4.00356e-05	0.0021234				4.5	4.9	6.4
	TRUE	Maculalactone M	C34 H28 O5	No results	No results	No match	Full match	2.73	516.195	515.188	32.144	2.65367e+06	5	0.195082	378			No matches found	No matches found	No matches found	No matches found	No matches found	No matches found	No matches found	No matches found	No matches found	Single match found	No MS2	[M-H]-1	625805	2.56931e+06	15.8782	7.24037	4.106	2.04	0.00116348	0.0081402				8.4	8.4	8.4
	TRUE		C7 H13 N O2 P2	Full match	No results	No match	No results	-2.88	205.042	206.049	8.473	2.66629e+06	12	0.0415609	203	7.14	0	No matches found	No matches found	No matches found	No matches found	No matches found	No matches found	No matches found	No matches found	No matches found	No matches found	DDA for preferred ion	[M+H]+1	2.34277e+06	517471	13.7878	31.5182	0.221	-2.18	0.0065819	0.0213374	4.5	5.3	7.6	5.4	2.6	2.8
	TRUE		C44 H52 N10 O3	Full match	No results	No match	No results	0.74	768.423	769.431	35.201	2.67296e+06	6	0.422953	550			No matches found	No matches found	No matches found	No matches found	No matches found	No matches found	No matches found	No matches found	No matches found	No matches found	No MS2	[M+H]+1	1.9417e+06	333818	26.0815	11.6448	0.172	-2.54	0.00196178	0.0107408	3.5	6.2
	TRUE	Raltegravir	C20 H21 F N6 O5	No results	No results	Full match	Full match	1.92	444.157	443.149	15.362	2.67569e+06	8	0.156599	353			No matches found	Single match found	No matches found	No matches found	No matches found	No matches found	No matches found	No matches found	No matches found	No matches found	No MS2	[M-H]-1	2.01108e+06	233950	25.2598	44.448	0.116	-3.1	0.00467959	0.017392	5.8	5.8	2.8		4.5	0
	TRUE		C17 H38 N4 O3 P2	Full match	No results	No match	No match	-1.38	408.241	409.249	36.829	2.67613e+06	8	0.24135	591			No matches found	No matches found	No matches found	No matches found	No matches found	No matches found	No matches found	No matches found	No matches found	Single match found	No MS2	[M+H]+1	446579	1.79904e+06	5.94432	34.6163	4.028	2.01	0.0163654	0.0383181				3.8	6.4	6
	TRUE		C31 H47 N O P2	Full match	No results	No match	No match	2.97	511.315	512.322	25.693	2.68564e+06	1	0.314806	616			No matches found	No matches found	No matches found	No matches found	No matches found	No matches found	No matches found	No matches found	No matches found	Single match found	No MS2	[M+H]+1	2.45214e+06	228007	7.39208	31.6903	0.093	-3.43	0.00390835	0.01574	5.8	4.6	7.7			2.8
	TRUE	Dimethyl 1-[2-(4-fluorophenyl)ethyl]-4-[2-(trifluoromethyl)phenyl]-1,4-dihydro-3,5-pyridinedicarboxylate	C24 H21 F4 N O4	No results	No results	Full match	No results	2.18	463.142	462.134	13.514	2.68678e+06	9	0.141681	306			No matches found	No matches found	No matches found	No matches found	No matches found	No matches found	No matches found	No matches found	No matches found	No matches found	No MS2	[M-H]-1	2.59792e+06	631398	20.9664	25.1378	0.243	-2.04	0.00274905	0.0129398	3.5	1.2	5.8	2.9	6.3	4.3
	TRUE	Type IV cyanolipid 18:1 ester	C23 H39 N O2	Full match	No results	No results	Full match	-0.55	361.298	362.305	37.28	2.69716e+06	9	0.29788	824			No matches found	No matches found	No matches found	No matches found	No matches found	No matches found	No matches found	No matches found	Multiple matches found	No matches found	No MS2	[M+H]+1	405649	1.91996e+06	14.9359	29.9718	4.733	2.24	0.00467432	0.0173857				6.9	2.8	5.8	3.8
	TRUE			No results	No results	No results	No results		120.532	121.539	5.356	2.69921e+06	0	-0.468341	-3886	0	0	No matches found	No matches found	No matches found	No matches found	No matches found	No matches found	No matches found	No matches found	No matches found	No matches found	DDA for preferred ion	[M+H]+1	2.31374e+06	201697	19.2894	1.64133	0.087	-3.52	0.00211384	0.0112076	4.4	2.9	3.3
	TRUE	N-Hydroxy-2-(2-nitro-1H-imidazol-1-yl)acetamide	C5 H6 N4 O4	No results	No results	Full match	No results	-4.05	186.038	265.059	3.554	2.70165e+06	1	0.0381515	205			No matches found	No matches found	No matches found	No matches found	No matches found	No matches found	No matches found	No matches found	No matches found	No matches found	No MS2	[M+DMSO+H]+1	352597	2.41318e+06	8.16724	11.8466	6.844	2.77	5.63056e-05	0.00231658	7.8		8.2	7.6	7.6	7.6
	TRUE		C6 H16 N9 O3 P3	Full match	No results	No match	No results	-1.11	355.058	354.051	10.513	2.70262e+06	15	0.0585004	165			No matches found	No matches found	No matches found	No matches found	No matches found	No matches found	No matches found	No matches found	No matches found	No matches found	No MS2	[M-H]-1	2.54251e+06	579158	8.85273	55.3899	0.228	-2.13	0.047196	0.0829466	5.4	4.6	5.8	0.6	1.9	4.5
	TRUE		C24 H39 N O3 S2	Full match	No results	No results	No match	-0.85	453.237	452.229	9.798	2.70578e+06	1	0.236751	522			No matches found	No matches found	No matches found	No matches found	No matches found	No matches found	No matches found	No matches found	No matches found	Single match found	No MS2	[M-H]-1	2.68444e+06	395004	3.62262	58.2297	0.147	-2.76	0.0365697	0.0681107	7	7	7		5.7	3
	TRUE		C22 H12 N8	Full match	No match	No match	No match	-4.19	388.117	387.11	19.665	2.70595e+06	34	0.116865	301			Multiple matches found	No matches found	No matches found	No matches found	No matches found	No matches found	No matches found	No matches found	Multiple matches found	Multiple matches found	No MS2	[M-H]-1	2.3e+06	133464	33.1113	20.7478	0.058	-4.11	0.00117016	0.00816282	2.6	4.5	4.9
	TRUE		C19 H48 N8 O17	Full match	No match	No match	No match	3.54	660.316	659.309	13.889	2.72373e+06	14	0.316081	479			No matches found	No matches found	Single match found	No matches found	No matches found	No matches found	No matches found	No matches found	No matches found	No matches found	No MS2	[M-H]-1	1.99377e+06	73192.8	20.2301	10.994	0.037	-4.77	7.02719e-05	0.00245707	4.6	3.5	6.5
	TRUE		C32 H47 N P2	Full match	No results	No results	No match	2.28	507.32	506.312	32.044	2.72397e+06	0	0.319531	630			No matches found	No matches found	No matches found	No matches found	No matches found	No matches found	No matches found	No matches found	No matches found	Single match found	No MS2	[M-H]-1	2.02806e+06	183790	26.2969	12.2028	0.091	-3.46	0.000870687	0.00708073	6.5	5.8	6.5
	TRUE		C7 H23 N9 O6 P2	Full match	No results	No match	No match	3.12	391.126	392.133	14.089	2.73382e+06	15	0.125872	322			No matches found	No matches found	No matches found	No matches found	No matches found	No matches found	No matches found	No matches found	No matches found	Multiple matches found	No MS2	[M+H]+1	2.66489e+06	584461	2.05848	38.8293	0.219	-2.19	0.0220665	0.0470265	8.2	7.8
	TRUE		C27 H42 O12	Full match	No results	No match	No match	0.39	558.268	557.261	10.88	2.73829e+06	3	0.267843	480			No matches found	No matches found	No matches found	No matches found	No matches found	No matches found	No matches found	No matches found	No matches found	Multiple matches found	No MS2	[M-H]-1	2.64694e+06	386670	5.32178	3.07857	0.146	-2.78	7.57195e-06	0.00151607	5.4	4.6	4.3
	TRUE		C22 H38 N10 O S	Full match	No results	No match	No match	-2.24	490.294	489.287	35.636	2.73845e+06	2	0.29398	600			No matches found	No matches found	No matches found	No matches found	No matches found	No matches found	No matches found	No matches found	Single match found	Multiple matches found	No MS2	[M-H]-1	2.58412e+06	513062	9.71713	55.4413	0.199	-2.33	0.0400592	0.0729044	6.2	5.4	5.4	4.9	1.9	1.7
	TRUE		C14 H30 N10 O S2	Full match	No results	No match	No results	2.59	418.206	417.198	10.919	2.73885e+06	7	0.205628	492			No matches found	No matches found	No matches found	No matches found	No matches found	No matches found	No matches found	No matches found	No matches found	No matches found	No MS2	[M-H]-1	179721	2.54099e+06	5.8358	10.0535	14.138	3.82	2.32771e-05	0.00180122				6.4	5.3	7.6
	TRUE		C6 H7 N7 O9	Full match	No results	No match	No results	-1.41	321.03	320.023	13.828	2.73954e+06	5	0.0300733	94			No matches found	No matches found	No matches found	No matches found	No matches found	No matches found	No matches found	No matches found	No matches found	No matches found	No MS2	[M-H]-1	1.80771e+06	412137	38.2319	33.2313	0.228	-2.13	0.0102194	0.0281306	5.7		6	5.4	3	2.4
	TRUE		C28 H37 Cl P2	Full match	No results	No results	No match	3.21	470.207	469.2	41.089	2.74264e+06	2	0.207409	441			No matches found	No matches found	No matches found	No matches found	No matches found	No matches found	No matches found	No matches found	No matches found	Single match found	No MS2	[M-H]-1	2.37778e+06	167045	9.57644	28.8835	0.07	-3.83	0.00213555	0.0112806	3.5	6.2	3.5	2.5
	TRUE	N-(4-{(4S,6R)-4-(1H-Benzimidazol-1-ylmethyl)-6-[4-(hydroxymethyl)phenyl]-1,3-dioxan-2-yl}benzyl)-1,3-dioxo-1,3-dihydro-2-benzofuran-5-carboxamide	C35 H29 N3 O7	No results	No results	Full match	No results	-0.46	603.2	602.193	8.698	2.74392e+06	3	0.200273	332			No matches found	No matches found	No matches found	No matches found	No matches found	No matches found	No matches found	No matches found	No matches found	No matches found	No MS2	[M-H]-1	1.88791e+06	101678	23.6455	13.5128	0.054	-4.21	0.000157757	0.00339591	4.3	6.5	6.2
	TRUE	2-(1-Propen-1-yl)-4-hydroxymethyl-3-furanylcarbonyla-L-Rhamnopyranoside	C15 H20 O8	No results	No results	Partial match	Full match	-1.02	328.115	329.122	25.506	2.74891e+06	8	0.115481	352			No matches found	No matches found	No matches found	No matches found	No matches found	No matches found	No matches found	No matches found	No matches found	Single match found	No MS2	[M+H]+1	2.20627e+06	489934	18.8931	39.0143	0.222	-2.17	0.0119735	0.0311345	6.7		6.7		2
	TRUE		C6 H11 N4 O5 P	Full match	No results	No results	No match	4.24	250.048	251.055	10.841	2.75047e+06	1	0.0477671	191			No matches found	No matches found	No matches found	No matches found	No matches found	No matches found	No matches found	No matches found	No matches found	Multiple matches found	No MS2	[M+H]+1	2.64649e+06	392789	11.6326	11.3068	0.148	-2.75	4.6019e-05	0.00220285	5.7	7.2	6.4			6.6
	TRUE		C34 H37 Cl S	Full match	No results	No match	No match	4.95	512.233	511.226	38.28	2.7577e+06	22	0.232985	455			No matches found	No matches found	No matches found	No matches found	No matches found	No matches found	No matches found	No matches found	No matches found	Single match found	No MS2	[M-H]-1	72889.3	2.14203e+06	2.23959	21.6112	29.387	4.88	0.00118064	0.00819213					6.5	6.9
	TRUE	(+)-ϒ-L-{N-(6R,2E,4E)-7-[4'-(dimethylamino)phenyl]-4,6-dimethyl-7-oxohepta-2,4-dienoyl}glutamine	C22 H29 N3 O5	No results	No results	Not the top hit	Full match	-4.67	415.209	414.202	32.814	2.75839e+06	7	0.208782	503			No matches found	No matches found	No matches found	No matches found	No matches found	No matches found	No matches found	No matches found	No matches found	Single match found	No MS2	[M-H]-1	2.3959e+06	450579	16.5238	30.3894	0.188	-2.41	0.00326026	0.01424				5.1	5.1
	TRUE		C10 H10 P2 S	Full match	No results	No match	No results	-1.65	223.997	225.005	6.933	2.76733e+06	7	-0.00252647	-11			No matches found	No matches found	No matches found	No matches found	No matches found	No matches found	No matches found	No matches found	No matches found	No matches found	No MS2	[M+H]+1	385279	2.6133e+06	4.58717	12.8459	6.783	2.76	0.000595571	0.00590976				5.7	3.8	4.9
	TRUE		C23 H38 N4 O	Full match	No results	No match	No results	-0.03	386.305	423.254	37.953	2.7738e+06	1	0.304551	788			No matches found	No matches found	No matches found	No matches found	No matches found	No matches found	No matches found	No matches found	No matches found	No matches found	No MS2	[M-2H+K]-1	1.76307e+06	411082	31.1058	31.278	0.233	-2.1	0.00349731	0.014782	6.4	4.5	6.4	5.8	6.2	5.8
	TRUE	cis-Zeatinriboside	C15 H21 N5 O5	No results	No results	Partial match	Full match	2.8	351.155	352.163	32.673	2.77407e+06	11	0.155253	442			No matches found	No matches found	Multiple matches found	No matches found	No matches found	No matches found	No matches found	Single match found	No matches found	Single match found	No MS2	[M+H]+1	2.28504e+06	524190	40.9849	11.8527	0.229	-2.12	0.0354404	0.0665548	4.4	4.8
	TRUE		C15 H16 N10 O S	Full match	No results	No match	No results	3.79	384.124	429.123	10.546	2.77428e+06	31	0.12438	324			No matches found	No matches found	No matches found	No matches found	No matches found	No matches found	No matches found	No matches found	No matches found	No matches found	No MS2	[M+FA-H]-1	2.08044e+06	249943	22.3985	59.162	0.12	-3.06	0.0215847	0.0463146	4.3	6.2	2.8		4.5	5.7
	TRUE			No results	No results	No results	No results		261.181	260.174	31.139	2.77457e+06	0	0.181155	694			No matches found	No matches found	No matches found	No matches found	No matches found	No matches found	No matches found	No matches found	No matches found	No matches found	No MS2	[M-H]-1	1.32842e+06	269168	54.725	30.2012	0.203	-2.3	0.0103335	0.0283148	2.5	4.8
	TRUE		C31 H70 N4 O14 P2	Full match	No results	No match	No match	1.28	784.437	783.43	37.322	2.77726e+06	1	0.437376	558			No matches found	No matches found	No matches found	No matches found	No matches found	No matches found	No matches found	No matches found	No matches found	Single match found	No MS2	[M-H]-1	348979	1.78998e+06	15.5843	28.0769	5.129	2.36	0.00118825	0.00822531				6.9	6.9	6.2
	TRUE		C9 H7 N O6 S	Full match	No results	No results	No results	-3.22	256.999	255.991	9.189	2.77873e+06	1	-0.00142088	-6			No matches found	No matches found	No matches found	No matches found	No matches found	No matches found	No matches found	No matches found	No matches found	No matches found	No MS2	[M-H]-1	381478	2.42286e+06	4.09708	10.1024	6.351	2.67	0.000190287	0.00360697		4.9	5.3	7.9	7.6	7.9
	TRUE		C3 H10 Cl N6 O P S	Full match	No results	No match	No results	3.34	244.007	289.005	2.607	2.77875e+06	7	0.00710963	29			No matches found	No matches found	No matches found	No matches found	No matches found	No matches found	No matches found	No matches found	No matches found	No matches found	DDA for preferred ion	[M+FA-H]-1	2.57182e+06	446163	37.239	14.2857	0.173	-2.53	0.0150358	0.036154	1.9	2.2	4.5	6.6		3.9
	TRUE	1,4-bis(2-carboxybenzoyl)piperazine	C20 H18 N2 O6	No results	No results	Full match	No results	-1.23	382.116	383.123	22.191	2.78394e+06	34	0.116017	304	0	0	No matches found	No matches found	No matches found	No matches found	No matches found	No matches found	No matches found	No matches found	No matches found	No matches found	DDA for preferred ion	[M+H]+1	2.33436e+06	493944	23.3141	22.7029	0.212	-2.24	0.00127219	0.00853973		6.5			5.2
	TRUE		C7 H N6 O P	Full match	No results	No match	No results	-1.31	215.995	217.002	6.072	2.79875e+06	5	-0.00533828	-25	0	0	No matches found	No matches found	No matches found	No matches found	No matches found	No matches found	No matches found	No matches found	No matches found	No matches found	DDA for other ion	[M+H]+1	2.57905e+06	445868	7.77754	58.3216	0.173	-2.53	0.038655	0.0710518	6.5	7.7	3.5	4.9	0.6	4.9
	TRUE	Auricolic acid	C20 H36 O3	Full match	No results	No results	Full match	0.47	324.267	323.259	38.048	2.80259e+06	5	0.266597	822			No matches found	No matches found	No matches found	No matches found	No matches found	No matches found	No matches found	No matches found	Multiple matches found	Multiple matches found	No MS2	[M-H]-1	68663.7	1.88639e+06	19.809	52.8213	27.473	4.78	0.00611812	0.0204024				5.2	5.5	5.5
	TRUE		C4 H12 N8 O5 P2	Full match	No results	No match	No results	-1.4	314.04	297.037	5.679	2.80433e+06	9	0.040149	128			No matches found	No matches found	No matches found	No matches found	No matches found	No matches found	No matches found	No matches found	No matches found	No matches found	No MS2	[M+H-H2O]+1	2.79828e+06	492506	2.59493	27.5688	0.176	-2.51	0.00811187	0.0242497		7.8		1.4	2.9	5.9
	TRUE	N-[(3S,4R,11R,12S)-11-Methoxy-4,12-dimethyl-8,16-dioxo-1,9-dioxacyclohexadec-5-en-3-yl]-4-methylbenzenesulfonamide	C24 H35 N O7 S	No results	No results	Full match	No results	4.63	481.216	480.208	25.894	2.80552e+06	1	0.215651	448			No matches found	No matches found	No matches found	No matches found	No matches found	No matches found	No matches found	No matches found	No matches found	No matches found	No MS2	[M-H]-1	1.96312e+06	276582	25.076	24.0856	0.141	-2.83	0.00050497	0.00546372	6.2	6.2	5.8	5.9	5.9	3.7
	TRUE		C27 H59 N10 O11 P	Full match	No results	No match	No match	3.23	730.413	729.405	37.486	2.80978e+06	12	0.412599	565			No matches found	No matches found	No matches found	No matches found	No matches found	No matches found	No matches found	No matches found	No matches found	Single match found	No MS2	[M-H]-1	2.57447e+06	375744	5.94764	64.527	0.146	-2.78	0.0379425	0.0700637	8.4	5.4	5	5.9	5.7	5.3
	TRUE		C39 H56 N10 O8 P2	Full match	No results	No match	No match	0.55	854.376	428.195	11.505	2.8105e+06	2	0.376253	440			No matches found	No matches found	No matches found	No matches found	No matches found	No matches found	No matches found	No matches found	No matches found	Single match found	No MS2	[M+2H]+2	2.54831e+06	590937	6.22217	38.8939	0.232	-2.11	0.0211019	0.0455708	7.7	6.2	7.7		6
	TRUE	Auricolic acid	C20 H36 O3	Full match	No results	No results	Full match	0.9	324.267	323.259	38.277	2.81538e+06	5	0.266738	823			No matches found	No matches found	No matches found	No matches found	No matches found	No matches found	No matches found	No matches found	Multiple matches found	Multiple matches found	No MS2	[M-H]-1	394486	2.75202e+06	17.3423	19.2475	6.976	2.8	0.000315153	0.00438104	7.2	6.4	2.7	6.7	7	7
	TRUE	3-Acetoxystearic acid	C20 H38 O4	Full match	No results	No results	Full match	0.65	342.277	323.259	38.277	2.81538e+06	3	0.277231	810			No matches found	No matches found	No matches found	No matches found	No matches found	No matches found	No matches found	No matches found	Multiple matches found	Single match found	No MS2	[M-H-H2O]-1	394486	2.75202e+06	17.3423	19.2475	6.976	2.8	0.000315153	0.00438104	7.2	6.4	3	6.7	7	7
	TRUE		C21 H26 P2	Full match	No results	No match	No match	2.56	340.152	339.145	12.142	2.833e+06	19	0.151845	446			No matches found	No matches found	No matches found	No matches found	No matches found	No matches found	No matches found	No matches found	No matches found	Multiple matches found	No MS2	[M-H]-1	2.08314e+06	424410	29.1388	17.5978	0.204	-2.3	0.00308895	0.0138308			5.8	5.7	3	4.5
	TRUE		C8 H23 N4 O P	Full match	No results	No match	No match	2.29	222.161	221.154	17.788	2.83641e+06	31	0.161456	727			No matches found	No matches found	Single match found	No matches found	Multiple matches found	No matches found	No matches found	No matches found	Multiple matches found	Multiple matches found	DDA for preferred ion	[M-H]-1	2.66305e+06	233723	14.9318	42.9555	0.088	-3.51	0.00526336	0.018663	2.6	6.4	5.3	3.4	3.4	1.9
	TRUE		C37 H68 N2 O16 P2	Full match	No results	No match	No match	0.99	858.405	857.398	20.447	2.84418e+06	6	0.405257	472			No matches found	No matches found	No matches found	No matches found	No matches found	No matches found	No matches found	No matches found	No matches found	Multiple matches found	No MS2	[M-H]-1	2.07304e+06	315336	20.8479	68.2762	0.152	-2.72	0.0329846	0.06302	4.3	3.9	5	1.9	2.5	5.7
	TRUE		C30 H57 Cl N10 O8	Full match	No results	No match	No match	-2.99	720.403	719.396	36.69	2.8468e+06	6	0.402784	559			No matches found	No matches found	No matches found	No matches found	No matches found	No matches found	No matches found	No matches found	No matches found	Multiple matches found	No MS2	[M-H]-1	259347	2.39774e+06	57.9632	42.7973	9.245	3.21	0.0129624	0.0327816		2.3		4	2.9	5.2
	TRUE	Trillin	C33 H52 O8	No results	No results	Not the top hit	Full match	1.53	576.367	575.36	31.372	2.86158e+06	3	0.367102	637			No matches found	No matches found	No matches found	No matches found	No matches found	No matches found	No matches found	No matches found	Multiple matches found	Multiple matches found	No MS2	[M-H]-1	2.08451e+06	436543	19.3192	9.66076	0.209	-2.26	0.000916214	0.00725376	5.9
	TRUE		C6 H8 N9 O P	Full match	No results	No match	No results	-1.86	253.058	254.066	6.899	2.86916e+06	13	0.0584723	231			No matches found	No matches found	No matches found	No matches found	No matches found	No matches found	No matches found	No matches found	No matches found	No matches found	No MS2	[M+H]+1	332327	2.57759e+06	2.23177	31.4499	7.756	2.96	0.0111157	0.0296816				3.4	5.7	2.2
	TRUE	Stemphone B	C30 H42 O9	No results	No results	Partial match	Full match	0.61	546.283	545.276	20.156	2.8725e+06	3	0.283217	518			No matches found	No matches found	No matches found	No matches found	No matches found	No matches found	No matches found	No matches found	No matches found	Multiple matches found	No MS2	[M-H]-1	2.77327e+06	105909	34.5466	16.2261	0.038	-4.71	0.00175409	0.0100871	5.3	4.9	2.6
	TRUE		C23 H27 Cl O3 S	Full match	No results	No match	No results	4.72	418.139	417.132	11	2.8783e+06	11	0.138916	332			No matches found	No matches found	No matches found	No matches found	No matches found	No matches found	No matches found	No matches found	No matches found	No matches found	No MS2	[M-H]-1	2.70218e+06	363593	19.6018	7.87692	0.135	-2.89	0.0015302	0.00937407	4.4	4	5.9
	TRUE		C23 H39 N7 S2	Full match	No results	No match	No match	4.46	477.273	476.266	37.751	2.88292e+06	2	0.272964	572			No matches found	No matches found	No matches found	No matches found	No matches found	No matches found	No matches found	No matches found	No matches found	Multiple matches found	No MS2	[M-H]-1	1.8792e+06	79891.9	32.5303	9.87363	0.043	-4.56	0.00153194	0.00937935	6.4	6	5.7
	TRUE	(3,4-Difluorophenyl)acetic acid	C8 H6 F2 O2	No results	No results	Full match	No results	-0.9	172.033	171.026	3.546	2.88501e+06	2	0.0334305	194			No matches found	No matches found	No matches found	No matches found	No matches found	No matches found	No matches found	No matches found	No matches found	No matches found	No MS2	[M-H]-1	314761	2.297e+06	42.6202	16.3867	7.298	2.87	0.00784778	0.0237392	5.7		5.3	7.4	7	6.7
	TRUE		C17 H42 N10 O9 P2	Full match	No results	No match	No match	4.64	592.264	591.257	20.3	2.88544e+06	2	0.263893	446			No matches found	No matches found	No matches found	No matches found	No matches found	No matches found	No matches found	No matches found	Single match found	Single match found	No MS2	[M-H]-1	508483	2.55472e+06	8.10115	21.4024	5.024	2.33	0.00347366	0.0147281				2.8	2.8	3.9
	TRUE		C41 H45 N6 P	Full match	No results	No results	No match	3.23	652.346	651.339	15.987	2.88703e+06	0	0.34644	531			No matches found	No matches found	No matches found	No matches found	No matches found	No matches found	No matches found	No matches found	Single match found	No matches found	No MS2	[M-H]-1	2.55436e+06	108238	25.6964	11.3964	0.042	-4.56	0.000692231	0.00629575	4.3	6.2	6.5
	TRUE		C12 H21 N6 O3 P	Full match	No results	No match	No match	4.47	328.143	327.135	14.784	2.89094e+06	80	0.142743	435			No matches found	No matches found	No matches found	No matches found	No matches found	No matches found	No matches found	No matches found	No matches found	Multiple matches found	No MS2	[M-H]-1	514931	2.33867e+06	10.0902	15.7648	4.542	2.18	0.000351299	0.00461596				6.3	3.6	4.4
	TRUE		C32 H73 N6 O13 P3	Full match	No results	No results	No results	1.22	842.446	841.439	27.375	2.89548e+06	0	0.445875	529			No matches found	No matches found	No matches found	No matches found	No matches found	No matches found	No matches found	No matches found	No matches found	No matches found	No MS2	[M-H]-1	2.16716e+06	302423	29.3052	9.68071	0.14	-2.84	0.00376389	0.0153826	4.3	3.5	6.2
	TRUE	(1R,2R,6S,6aS,11bS,11cS)-6a-(Allyloxy)-6-(ethylsulfanyl)-1,2-bis(4-hydroxybutyl)-4-{[(4-nitrobenzyl)oxy]imino}-1,2,4,5,6,6a,11b,11c-octahydrobenzo[kl]xanthen-10-yl benzylcarbamate	C44 H53 N3 O9 S	No results	No results	Full match	No results	2.73	799.352	798.345	14.218	2.89708e+06	1	0.35243	441			No matches found	No matches found	No matches found	No matches found	No matches found	No matches found	No matches found	No matches found	No matches found	No matches found	No MS2	[M-H]-1	2.46373e+06	131478	33.2639	90.7501	0.053	-4.23	0.0243458	0.0504306	5.3	4.5	2.6		5.3
	TRUE	Pyriferine C	C16 H20 N2 O6	No results	No results	Not the top hit	Full match	-0.67	336.132	337.139	3.366	2.89921e+06	16	0.131911	392			No matches found	No matches found	No matches found	No matches found	No matches found	No matches found	No matches found	No matches found	No matches found	Multiple matches found	No MS2	[M+H]+1	511547	2.15502e+06	22.3711	30.0702	4.213	2.07	0.00428979	0.0165751		6.2		2.6	2.6	6
	TRUE		C44 H41 O2 P	Full match	No results	No match	No match	2.16	632.286	633.293	16.987	2.90241e+06	40	0.285781	452			No matches found	No matches found	No matches found	No matches found	No matches found	No matches found	No matches found	Single match found	No matches found	Single match found	No MS2	[M+H]+1	565704	2.73649e+06	12.5189	14.1312	4.837	2.27	0.000233607	0.00388482					7.9	5.3
	TRUE		C34 H52 O5 S2	Full match	No results	No match	No match	-1.08	604.325	603.318	12.923	2.91332e+06	11	0.324965	538			No matches found	No matches found	No matches found	No matches found	No matches found	No matches found	No matches found	No matches found	No matches found	Multiple matches found	No MS2	[M-H]-1	2.65853e+06	480124	18.0864	43.6342	0.181	-2.47	0.0134705	0.0336663	6.3	6.7	6.7			2.5
	TRUE	LMST01130036	C30 H42 O11	No results	No results	No match	Full match	-2.53	578.271	579.279	21.1	2.91593e+06	3	0.27125	469			No matches found	No matches found	No matches found	No matches found	No matches found	No matches found	No matches found	No matches found	Multiple matches found	Multiple matches found	No MS2	[M+H]+1	2.52549e+06	100995	29.6276	6.56226	0.04	-4.64	0.00259107	0.0125379	6.2	3.1	3.1
	TRUE	2-{[4,6-Bis(isopropylamino)-1,3,5-triazin-2-yl]oxy}ethyl benzoate	C18 H25 N5 O3	No results	No results	Full match	No results	-4.25	359.194	360.201	11.932	2.9177e+06	11	0.194214	541	0	0	No matches found	No matches found	No matches found	No matches found	No matches found	No matches found	No matches found	No matches found	No matches found	No matches found	DDA for other ion	[M+H]+1	2.25014e+06	489010	17.3255	2.00996	0.217	-2.2	0.00322967	0.0141735	4.4		6.7
	TRUE		C28 H36 N6 O S2	Full match	No results	No match	No match	2.43	536.24	517.222	35.62	2.91836e+06	3	0.240505	449			No matches found	No matches found	No matches found	No matches found	No matches found	No matches found	No matches found	No matches found	No matches found	Multiple matches found	No MS2	[M-H-H2O]-1	2.8847e+06	255150	2.02203	40.3134	0.088	-3.5	0.0103988	0.0284207	8.2	8.2	8.9
	TRUE		C58 H55 O6 P	Full match	No results	No match	No results	0.41	878.374	877.367	23.892	2.92179e+06	4	0.373986	426			No matches found	No matches found	No matches found	No matches found	No matches found	No matches found	No matches found	No matches found	No matches found	No matches found	No MS2	[M-H]-1	2.50946e+06	72848.6	20.9515	24.4748	0.029	-5.11	6.54501e-05	0.00242178	4.6	4.6	6.2
	TRUE			No results	No results	No results	No results		426.245	427.252	12.99	2.92343e+06	0	0.244794	574			No matches found	No matches found	No matches found	No matches found	No matches found	No matches found	No matches found	No matches found	No matches found	No matches found	No MS2	[M+H]+1	2.91195e+06	261019	14.5865	5.18309	0.09	-3.48	0.000541668	0.00563823	3.8	6.8	2.2
	TRUE	7,9,13,17-tetramethyl-7S,14S-dihydroxy-2E,4E,8E,10E,12E,16-octadecahexaenoic acid	C22 H32 O4	Full match	No results	Partial match	Full match	0.13	360.23	343.227	13.283	2.92513e+06	17	0.230106	639			No matches found	No matches found	No matches found	No matches found	No matches found	No matches found	No matches found	No matches found	Multiple matches found	Multiple matches found	No MS2	[M+H-H2O]+1	2.44696e+06	360587	17.6578	7.94354	0.147	-2.76	0.000604825	0.00593771	3.3		6.3			7.4
	TRUE		C25 H35 Cl O2 S2	Full match	No results	No match	No match	-1.28	466.176	465.169	35.299	2.93079e+06	9	0.176101	378			No matches found	No matches found	No matches found	No matches found	No matches found	No matches found	No matches found	No matches found	No matches found	Multiple matches found	No MS2	[M-H]-1	2.91873e+06	402333	17.0838	8.51487	0.138	-2.86	0.000758977	0.00661408	7	6.7	6.7
	TRUE		C38 H59 N8 O10 P	Full match	No results	No match	No results	0.79	818.41	817.403	13.208	2.93083e+06	1	0.409826	501			No matches found	No matches found	No matches found	No matches found	No matches found	No matches found	No matches found	No matches found	No matches found	No matches found	No MS2	[M-H]-1	2.3004e+06	95514.8	21.3722	14.3495	0.042	-4.59	5.92844e-05	0.00234083	6.5	6.5	6.9
	TRUE	Saphenamycin	C23 H18 N2 O5	Full match	No results	No results	Full match	-2.37	402.121	401.113	21.328	2.93593e+06	22	0.120619	300			No matches found	No matches found	No matches found	No matches found	No matches found	No matches found	No matches found	No matches found	No matches found	Single match found	No MS2	[M-H]-1	615914	2.64063e+06	10.0125	15.87	4.287	2.1	0.000501504	0.00545207		6.6		6.3	5.9	6.3
	TRUE		C8 H24 N5 O8 P	Full match	No results	No match	No results	3.41	349.137	330.12	2.309	2.9441e+06	7	0.137441	394			No matches found	No matches found	No matches found	No matches found	No matches found	No matches found	No matches found	No matches found	No matches found	No matches found	No MS2	[M-H-H2O]-1	506051	2.59788e+06	42.5082	9.41806	5.134	2.36	0.0194846	0.0431627			5.9	8.1		8.4
	TRUE		C7 H15 N8 O P3	Full match	No results	No match	No results	-3.56	320.057	362.091	10.786	2.96258e+06	29	0.0570274	178	0	0	No matches found	No matches found	No matches found	No matches found	No matches found	No matches found	No matches found	No matches found	No matches found	No matches found	DDA for preferred ion	[M+ACN+H]+1	2.60957e+06	374777	10.6916	7.13109	0.144	-2.8	3.17338e-05	0.00197701	6.8	5.3	7.6
	TRUE	1-[(4-Benzyl-1-piperidinyl)methyl]-3'-[4-(pentyloxy)phenyl]-4'H-spiro[indole-3,2'-[1,3]thiazolidine]-2,4'(1H)-dione	C34 H39 N3 O3 S	No results	No results	Full match	No results	-0.67	569.271	568.264	37.376	2.96418e+06	2	0.270833	476			No matches found	No matches found	No matches found	No matches found	No matches found	No matches found	No matches found	No matches found	No matches found	No matches found	No MS2	[M-H]-1	2.7833e+06	409573	19.3236	10.7305	0.147	-2.76	0.000917219	0.00725409	6.3	1.7	1.7
	TRUE		C42 H68 O3 P2	Full match	No results	No results	No match	2.65	682.466	681.459	35.105	2.96576e+06	0	0.466179	683			No matches found	No matches found	No matches found	No matches found	No matches found	No matches found	No matches found	No matches found	No matches found	Single match found	No MS2	[M-H]-1	292714	2.21456e+06	4.73834	38.0379	7.566	2.92	0.0133762	0.0334986				6	6
	TRUE		C18 H28 O9 P2	Full match	No results	No match	No results	-0.81	450.12	495.118	13.193	2.97113e+06	15	0.120491	268			No matches found	No matches found	No matches found	No matches found	No matches found	No matches found	No matches found	No matches found	No matches found	No matches found	No MS2	[M+FA-H]-1	1.92443e+06	138412	28.3436	64.3166	0.072	-3.8	0.00884912	0.0255925	2.4	5.8	6.2
	TRUE	N-(3-Carboxypropanoyl)leucylleucylvalyl-N-(4-methyl-2-oxo-2H-chromen-7-yl)tyrosinamide	C40 H53 N5 O10	No results	No results	Full match	No results	1.3	763.38	764.388	33.339	2.98075e+06	9	0.380236	498			No matches found	No matches found	No matches found	No matches found	No matches found	No matches found	No matches found	No matches found	No matches found	No matches found	No MS2	[M+H]+1	1.53141e+06	338867	53.7128	48.7633	0.221	-2.18	0.0266795	0.0539626		1.7	5.2			5.2
	TRUE	7-hydroxy-5-methoxy-4,6-dimethyl-7-O-β-D-glucopyranosylphthalide	C17 H22 O9	No results	No results	Not the top hit	Full match	0.22	370.126	369.119	17.211	3.00157e+06	20	0.126463	342			No matches found	No matches found	No matches found	No matches found	No matches found	No matches found	No matches found	No matches found	No matches found	Multiple matches found	No MS2	[M-H]-1	2.7846e+06	183773	24.5739	28.3941	0.066	-3.92	0.000329783	0.00446991				5.9	5.6
	TRUE			No results	No results	No results	No results		490.254	491.261	17.293	3.00519e+06	0	0.253557	517			No matches found	No matches found	No matches found	No matches found	No matches found	No matches found	No matches found	No matches found	No matches found	No matches found	No MS2	[M+H]+1	2.25959e+06	279901	38.4067	3.74829	0.124	-3.01	0.0135404	0.0337733	5.3		5.3
	TRUE		C22 H42 Cl O2 P3 S	Full match	No results	No match	No match	0.74	498.181	497.174	36.587	3.00652e+06	22	0.181057	363			No matches found	No matches found	No matches found	No matches found	No matches found	No matches found	No matches found	No matches found	No matches found	Single match found	No MS2	[M-H]-1	2.30753e+06	372052	17.1253	40.2065	0.161	-2.63	0.00935772	0.0265669	6.7	3.6	3.6
	TRUE		C4 H8 N10 O8	Full match	No results	No match	No results	-0.87	324.052	369.051	16.021	3.00873e+06	8	0.0523749	162			No matches found	No matches found	No matches found	No matches found	No matches found	No matches found	No matches found	No matches found	No matches found	No matches found	No MS2	[M+FA-H]-1	2.79507e+06	142961	6.25247	11.415	0.051	-4.29	3.30905e-05	0.001991	5	7.7	7.7
	TRUE		C29 H56 N O15 P	Full match	No results	No match	No results	3.81	689.341	688.334	13.066	3.01326e+06	13	0.341383	495			No matches found	No matches found	No matches found	No matches found	No matches found	No matches found	No matches found	No matches found	No matches found	No matches found	No MS2	[M-H]-1	2.47683e+06	152438	49.9557	9.10346	0.062	-4.02	0.0170696	0.0393996	2.1	5.9	5.5
	TRUE		C14 H36 N5 O4 P	Full match	No results	No results	No match	1.74	369.251	408.214	36.862	3.01353e+06	5	0.251133	680			No matches found	No matches found	No matches found	No matches found	No matches found	No matches found	No matches found	No matches found	No matches found	Single match found	No MS2	[M+K]+1	340942	2.63192e+06	30.0414	21.3887	7.72	2.95	0.00112132	0.00799014				4.3	6.9	6.5
	TRUE		C22 H27 O3 P3	Full match	No results	No results	No match	3.98	432.119	431.112	2.558	3.01538e+06	2	0.119024	275			Single match found	No matches found	No matches found	No matches found	No matches found	No matches found	No matches found	No matches found	Single match found	Single match found	No MS2	[M-H]-1	155438	2.13207e+06	9.37465	62.0528	13.717	3.78	0.0365095	0.0680254				4.8		5.5
	TRUE			No results	No results	No results	No results		323.162	341.196	36.86	3.01698e+06	0	0.16163	500			No matches found	No matches found	No matches found	No matches found	No matches found	No matches found	No matches found	No matches found	No matches found	No matches found	No MS2	[M+NH4]+1	436409	2.68996e+06	5.84309	9.86376	6.164	2.62	5.51818e-05	0.00231347				7.7	7.7	8.4
	TRUE	(3S),(6R)-6-hydroxylasiodiplodin	C17 H24 O5	Full match	Partial match	Partial match	Full match	-1.62	308.162	341.195	36.88	3.01698e+06	14	0.161873	525			No matches found	No matches found	No matches found	No matches found	No matches found	No matches found	No matches found	No matches found	No matches found	Multiple matches found	No MS2	[M+H+MeOH]+1	308825	2.68996e+06	23.0118	9.86376	8.71	3.12	0.000992477	0.00752907				7.7	7.7	8.4
	TRUE		C20 H41 N4 O7 P	Full match	No results	No match	No match	1.63	480.272	479.265	37.748	3.02263e+06	8	0.27207	566			No matches found	No matches found	No matches found	No matches found	No matches found	No matches found	No matches found	No matches found	Single match found	Multiple matches found	No MS2	[M-H]-1	1.82137e+06	87094.4	43.6496	9.87363	0.048	-4.39	0.00478693	0.0176401	4.4	4.8	5.5
	TRUE		C22 H47 N4 O6 P	Full match	No results	No match	No match	2.31	494.324	493.317	35.71	3.02396e+06	2	0.324465	656			No matches found	No matches found	No matches found	No matches found	No matches found	No matches found	No matches found	No matches found	Single match found	Multiple matches found	No MS2	[M-H]-1	2.85594e+06	633026	8.24533	22.9575	0.222	-2.17	0.00414192	0.0162532	5.4	7.7	5.4
	TRUE		C7 H22 N8 O S4	Invalid mass	No results	No match	No match	-5.68	362.078	361.071	10.91	3.03476e+06	8	0.0778827	215			No matches found	No matches found	No matches found	No matches found	No matches found	No matches found	No matches found	No matches found	Single match found	Multiple matches found	No MS2	[M-H]-1	2.79367e+06	480691	12.6117	1.27819	0.172	-2.54	0.00167811	0.00986621	4.9	4.1	7.2
	TRUE		C23 H31 Cl N4 S2	Full match	No results	No match	No match	-3.3	462.166	461.159	9.205	3.03951e+06	3	0.166339	360			Single match found	No matches found	No matches found	No matches found	No matches found	No matches found	No matches found	No matches found	Single match found	No matches found	No MS2	[M-H]-1	2.82024e+06	298609	8.70908	11.725	0.106	-3.24	2.48612e-05	0.00181949	3.1	3.9	4.3
	TRUE	Botcineric acid	C22 H38 O8	No results	No results	No results	Full match	-3.73	430.255	463.289	14.712	3.04547e+06	0	0.255064	593			No matches found	No matches found	No matches found	No matches found	No matches found	No matches found	No matches found	No matches found	No matches found	Single match found	No MS2	[M+H+MeOH]+1	2.5758e+06	629689	32.0155	4.09039	0.244	-2.03	0.0220542	0.0470125	5.3	5.3
	TRUE	Okaramine B	C33 H34 N4 O5	No results	No results	Partial match	Full match	0.84	566.253	565.246	33.362	3.04587e+06	1	0.253395	447			No matches found	No matches found	No matches found	No matches found	No matches found	No matches found	No matches found	No matches found	No matches found	Single match found	No MS2	[M-H]-1	1.6733e+06	301806	45.1436	44.0761	0.18	-2.47	0.00761239	0.0233293	3.6	1.4	5.2	2.3		1.5
	TRUE	Ergosecaline	C24 H28 N4 O4	No results	No results	Partial match	Full match	3.09	436.212	495.227	36.328	3.04699e+06	7	0.212401	487			No matches found	No matches found	No matches found	No matches found	No matches found	No matches found	No matches found	No matches found	No matches found	Single match found	No MS2	[M-H+HAc]-1	2.25823e+06	306481	22.8833	9.67862	0.136	-2.88	0.00124828	0.00845213	6.2	5	5
	TRUE			No results	No results	No results	No results		185.088	186.096	4.399	3.05909e+06	0	0.0884735	478			No matches found	No matches found	No matches found	No matches found	No matches found	No matches found	No matches found	No matches found	No matches found	No matches found	No MS2	[M+H]+1	1.17713e+06	234049	60.4693	77.8649	0.199	-2.33	0.0382005	0.0704141	1	0.2	5.2		0.2		0
	TRUE		C38 H40 O2 S	Full match	No results	No match	No match	1.06	560.275	559.268	33.363	3.06001e+06	10	0.275497	492			No matches found	No matches found	No matches found	No matches found	No matches found	No matches found	No matches found	No matches found	Single match found	Multiple matches found	No MS2	[M-H]-1	370576	2.70293e+06	27.6573	35.859	7.294	2.87	0.00610241	0.0203771				5.7	5.7	2.6
	TRUE		C19 H33 O5 P3	Invalid mass	No results	No results	No match	5.03	434.156	433.149	13.212	3.07477e+06	10	0.156269	360			Multiple matches found	No matches found	No matches found	No matches found	No matches found	No matches found	No matches found	No matches found	Multiple matches found	Multiple matches found	No MS2	[M-H]-1	2.6684e+06	217055	22.5231	44.8581	0.081	-3.62	0.00391366	0.0157465	6.2	5.8	3.9		1.5
	TRUE		C15 H27 N4 O3 P S2	Full match	No results	No match	No match	-3.34	406.125	405.118	9.94	3.08212e+06	26	0.124861	307			Multiple matches found	No matches found	No matches found	No matches found	No matches found	No matches found	No matches found	No matches found	Multiple matches found	Multiple matches found	No MS2	[M-H]-1	2.2364e+06	138805	28.8354	33.5208	0.062	-4.01	0.000439424	0.00512265	6.5	3.9	6.2
	TRUE		C32 H27 N O8	Full match	No results	No results	No results	-0.01	553.174	552.166	13.38	3.08309e+06	12	0.173658	314			No matches found	No matches found	No matches found	No matches found	No matches found	No matches found	No matches found	No matches found	No matches found	No matches found	No MS2	[M-H]-1	2.36693e+06	166256	34.5889	11.6519	0.07	-3.83	0.00353402	0.014864	5.3		5.7
	TRUE		C14 H15 N2 O P S	Full match	No results	No results	No match	0.15	290.064	289.057	14.206	3.08896e+06	9	0.064314	222			No matches found	Single match found	No matches found	No matches found	Single match found	No matches found	No matches found	No matches found	No matches found	No matches found	No MS2	[M-H]-1	2.92424e+06	444644	29.6292	36.4402	0.152	-2.72	0.00406187	0.0161058	2.8	6.2	5.4	3.5	2.4	2.8
	TRUE		C47 H51 P	Full match	No results	No match	No match	-0.93	646.372	645.365	28.21	3.09597e+06	3	0.372236	576			No matches found	No matches found	No matches found	No matches found	No matches found	No matches found	No matches found	No matches found	Single match found	No matches found	No MS2	[M-H]-1	717459	2.88212e+06	10.0985	23.5987	4.017	2.01	0.00678295	0.0217109				6.5	3.5	6.5
	TRUE			No results	No results	No results	No results		1442.65	722.335	12.101	3.09604e+06	0	-0.345246	-239			No matches found	No matches found	No matches found	No matches found	No matches found	No matches found	No matches found	No matches found	No matches found	No matches found	No MS2	[M+2H]+2	2.92693e+06	185304	13.6288	1.40803	0.063	-3.98	0.000821321	0.00687302	7.9	7.6	7.6
	TRUE	23R,24S-diacetoxy-3beta,15alpha,25-trihydroxy-cycloart-7-en-16-one-3-O-beta-D-xylopyranoside	C39 H60 O12	Full match	No results	No results	Full match	0.57	720.409	719.402	24.875	3.09825e+06	1	0.408888	568			No matches found	No matches found	No matches found	No matches found	No matches found	No matches found	No matches found	No matches found	Single match found	Multiple matches found	No MS2	[M-H]-1	392787	2.07239e+06	6.09981	34.6729	5.276	2.4	0.0112873	0.0299664					6	6.8
	TRUE		C22 H26 S	Full match	No results	No match	No match	2.94	322.176	323.184	16.16	3.1011e+06	9	0.17647	548			No matches found	Multiple matches found	No matches found	No matches found	No matches found	No matches found	No matches found	No matches found	No matches found	Multiple matches found	No MS2	[M+H]+1	489087	2.85894e+06	7.38078	39.4428	5.845	2.55	0.0268562	0.0542171				5.7	4.1	5.7
	TRUE		C43 H62 N8 O5 P2	Full match	No results	No match	No match	1.8	832.433	833.441	35.502	3.1021e+06	5	0.433336	521			No matches found	No matches found	No matches found	No matches found	No matches found	No matches found	No matches found	No matches found	No matches found	Single match found	No MS2	[M+H]+1	2.50227e+06	351436	17.5733	9.63115	0.14	-2.83	0.000312398	0.00437156	6.7	7.4	7.4
	TRUE	Zuclopenthixol	C22 H25 Cl N2 O S	No results	No results	Not the top hit	Full match	-1.49	400.137	399.13	14.115	3.10545e+06	20	0.137015	342			No matches found	Single match found	No matches found	No matches found	No matches found	No matches found	No matches found	No matches found	No matches found	No matches found	No MS2	[M-H]-1	2.8424e+06	455357	14.1908	59.9924	0.16	-2.64	0.0390772	0.0715891	7.2	5.7	5.3		0.8	1.5
	TRUE		C27 H31 N8 O6 P S	Full match	No results	No match	No match	-0.01	626.182	625.175	37.737	3.10701e+06	13	0.182483	291			Multiple matches found	No matches found	No matches found	No matches found	No matches found	No matches found	No matches found	No matches found	Single match found	No matches found	No MS2	[M-H]-1	2.8083e+06	202703	12.4694	63.9424	0.072	-3.79	0.016945	0.039203	7.6	6.8	7.2		0.8	5.7
	TRUE		C34 H57 O12 P3	Full match	No results	No match	No results	0.08	750.306	376.16	10.096	3.10793e+06	12	0.306347	408			No matches found	No matches found	No matches found	No matches found	No matches found	No matches found	No matches found	No matches found	No matches found	No matches found	No MS2	[M+2H]+2	3.03647e+06	290798	4.29876	1.87778	0.096	-3.38	9.77514e-06	0.00151607	6.3	8.9	8.9
	TRUE		C27 H35 N O2 P2	Full match	No results	No match	No results	0.73	467.215	466.207	12.087	3.11176e+06	2	0.214644	459			No matches found	No matches found	No matches found	No matches found	No matches found	No matches found	No matches found	No matches found	No matches found	No matches found	No MS2	[M-H]-1	2.6016e+06	233094	22.8962	31.9993	0.09	-3.48	0.000719388	0.0064352	5.8	6.2	5.4	5.4	3.2
	TRUE		C23 H19 P S	Full match	No match	No results	No match	-1.18	358.094	359.101	9.175	3.11848e+06	8	0.094087	263			No matches found	No matches found	Single match found	No matches found	No matches found	No matches found	No matches found	No matches found	No matches found	No matches found	No MS2	[M+H]+1	332788	2.57069e+06	3.32767	24.1724	7.725	2.95	0.00445816	0.0169375				6.5	6.9	6.2
	TRUE		C5 H12 O8	Full match	No results	No match	No results	1.62	200.054	201.061	4.491	3.12328e+06	2	0.0535412	268			No matches found	No matches found	No matches found	No matches found	No matches found	No matches found	No matches found	No matches found	No matches found	No matches found	No MS2	[M+H]+1	2.02805e+06	301334	31.1982	7.0332	0.149	-2.75	0.00486547	0.0177944		5.7	5.7
	TRUE		C43 H75 N4 O4 P3	Full match	No results	No match	No match	2.45	804.502	803.495	35.522	3.12413e+06	3	-0.497911	-619			No matches found	No matches found	No matches found	No matches found	No matches found	No matches found	No matches found	No matches found	No matches found	Multiple matches found	No MS2	[M-H]-1	2.52646e+06	601367	41.3619	57.052	0.238	-2.07	0.0451838	0.0801253	5.5	5.5	5.5			5.9
	TRUE		C16 H29 O11 P	Full match	No results	No match	No results	-3.99	428.143	427.136	10.63	3.12419e+06	12	0.14304	334			No matches found	No matches found	No matches found	No matches found	No matches found	No matches found	No matches found	No matches found	No matches found	No matches found	No MS2	[M-H]-1	3.05187e+06	308467	8.51094	51.8075	0.101	-3.31	0.0194731	0.0431517	5.4	6.5	6.5			3
	TRUE		C2 H3 Cl N8 O3	Full match	No results	No match	No match	-2.41	222.001	220.994	6.143	3.13631e+06	18	0.00112896	5			No matches found	No matches found	No matches found	No matches found	No matches found	Multiple matches found	No matches found	No matches found	No matches found	No matches found	DDA for preferred ion	[M-H]-1	739081	3.12956e+06	6.30377	11.7704	4.234	2.08	0.000374865	0.00477463	4.8	7.7	7.7	7.6	5.7	7.6
	TRUE	[(2R,4R)-4-(1,3-Benzodioxol-5-yl)-2-(4-hydroxybutoxy)-3,4-dihydro-2H-pyran-6-yl](1,4,7,10-tetraoxa-13-azacyclopentadecan-13-yl)methanone	C27 H39 N O10	No results	No results	Full match	No results	0.22	537.258	536.25	15.166	3.13724e+06	2	0.257516	479			No matches found	No matches found	No matches found	No matches found	No matches found	No matches found	No matches found	No matches found	No matches found	No matches found	No MS2	[M-H]-1	2.711e+06	70078.8	14.5668	31.2921	0.026	-5.27	0.000396834	0.00488268	5.7	6.8	6.8
	TRUE		C23 H39 Cl O S2	Full match	No results	No match	No match	-1.29	430.213	429.205	38.29	3.13879e+06	31	0.212531	494			No matches found	No matches found	No matches found	No matches found	No matches found	No matches found	No matches found	No matches found	Single match found	No matches found	No MS2	[M-H]-1	2.87434e+06	275101	22.6938	55.4048	0.096	-3.39	0.0175908	0.0402244	5.4	6.9	6.2	1.1	2.7
	TRUE		C9 H17 Br N6	Full match	No results	No match	No results	-2.11	288.069	289.076	3.396	3.13896e+06	24	0.0692004	240			No matches found	No matches found	No matches found	No matches found	No matches found	No matches found	No matches found	No matches found	No matches found	No matches found	No MS2	[M+H]+1	3.08724e+06	627495	14.4029	17.3022	0.203	-2.3	0.000375988	0.00478249	7.6	7.6	7.9			6.8
	TRUE			No results	No results	No results	No results		377.229	378.236	19.179	3.14256e+06	0	0.228589	606			No matches found	No matches found	No matches found	No matches found	No matches found	No matches found	No matches found	No matches found	No matches found	No matches found	No MS2	[M+H]+1	2.67442e+06	290146	25.4586	8.21558	0.108	-3.2	0.00261324	0.0125968	5.8	3.5	3.1
	TRUE		C28 H18 O3	Full match	No results	No match	No results	1.06	402.126	401.119	12.635	3.14686e+06	28	0.126021	313			No matches found	No matches found	No matches found	No matches found	No matches found	No matches found	No matches found	No matches found	No matches found	No matches found	No MS2	[M-H]-1	2.15867e+06	155267	23.7315	12.1002	0.072	-3.8	0.000257485	0.00403822	6.5	6.2	6.2
	TRUE	11-(4-Biphenylyl)-3-phenyl-2,3,4,5,10,11-hexahydro-1H-dibenzo[b,e][1,4]diazepin-1-one	C31 H26 N2 O	Full match	No results	Full match	No results	-3.63	442.203	441.196	19.081	3.15022e+06	2	0.202908	459			No matches found	No matches found	No matches found	No matches found	No matches found	No matches found	No matches found	No matches found	No matches found	No matches found	No MS2	[M-H]-1	468674	3.02155e+06	17.4785	21.7187	6.447	2.69	0.000899074	0.00717892				2.8	4.6	3.9
	TRUE	11,12-dihydroxy arachidic acid	C20 H40 O4	Full match	No results	No results	Full match	0.37	344.293	343.286	40.165	3.1503e+06	3	0.292786	850			No matches found	No matches found	No matches found	No matches found	No matches found	No matches found	No matches found	No matches found	Multiple matches found	No matches found	No MS2	[M-H]-1	201035	2.06051e+06	50.3099	29.1113	10.25	3.36	0.00435306	0.0166946	2.7	4.5	4.2	3.1	3.9	5
	TRUE		C63 H57 N3 O2	Full match	No results	No results	No match	1.18	887.446	886.439	23.877	3.15214e+06	0	0.446127	503			No matches found	No matches found	No matches found	No matches found	No matches found	No matches found	No matches found	No matches found	No matches found	Single match found	No MS2	[M-H]-1	2.20293e+06	427510	38.0209	62.3865	0.194	-2.37	0.0406794	0.073781	4.1	6	2.2		4.2
	TRUE	Raocyclamide B	C27 H32 N6 O6 S	No results	No results	No match	Full match	3.72	568.213	569.22	12.354	3.15514e+06	1	0.212515	374			No matches found	No matches found	No matches found	No matches found	No matches found	No matches found	No matches found	No matches found	No matches found	Single match found	No MS2	[M+H]+1	2.05107e+06	261959	30.1038	0.109844	0.128	-2.97	0.00574703	0.0196716	1.1	5.3	0.7
	TRUE	1-palmitoylglycerol;MAG(16:0)	C19 H38 O4	Full match	No results	No results	Full match	0.76	330.277	329.27	38.559	3.15647e+06	10	0.277261	839			No matches found	No matches found	Multiple matches found	No matches found	Single match found	No matches found	No matches found	No matches found	Multiple matches found	Single match found	No MS2	[M-H]-1	495426	2.49209e+06	28.4546	32.3093	5.03	2.33	0.00550245	0.0191744	6.2	4.4	2.5	4.9	4.5	3.8
	TRUE		C22 H53 N10 O9 P S	Full match	No results	No match	No match	3.96	664.348	663.341	21.39	3.15813e+06	18	0.348158	524			No matches found	No matches found	No matches found	No matches found	No matches found	No matches found	No matches found	No matches found	No matches found	Single match found	No MS2	[M-H]-1	2.71682e+06	176427	12.5701	18.32	0.065	-3.94	9.5395e-05	0.00279055	7.2		5.7
	TRUE		C36 H36 Cl P	Full match	No results	No match	No match	-1.48	534.224	533.216	12.383	3.16056e+06	4	0.223522	418			No matches found	No matches found	No matches found	No matches found	No matches found	No matches found	No matches found	No matches found	No matches found	Single match found	No MS2	[M-H]-1	1.72735e+06	129950	38.1667	10.7766	0.075	-3.73	0.00288991	0.0133136	0.7	5.3	2.6
	TRUE		C23 H45 N7 O15	Full match	No results	No match	No results	-3.5	659.295	658.288	13.075	3.16588e+06	1	0.295057	448			No matches found	No matches found	No matches found	No matches found	No matches found	No matches found	No matches found	No matches found	No matches found	No matches found	No MS2	[M-H]-1	2.87862e+06	187114	7.72438	9.10346	0.065	-3.94	3.44547e-06	0.00145426	6.5	8.1	5.8
	TRUE		C8 H22 N8 O4 P2	Full match	No match	No match	No match	3.15	356.125	357.132	24.943	3.16775e+06	45	0.125048	351	0	0	Multiple matches found	No matches found	Single match found	No matches found	Single match found	No matches found	No matches found	No matches found	Multiple matches found	Multiple matches found	DDA for preferred ion	[M+H]+1	1.83359e+06	322382	36.615	22.5527	0.176	-2.51	0.00278088	0.0130264	3		6.4	6.3
	TRUE	Lodopyridone	C23 H21 Cl N4 O4 S2	No results	No results	Not the top hit	Full match	4.88	516.072	515.065	15.511	3.1685e+06	6	0.0717908	139			No matches found	No matches found	No matches found	No matches found	No matches found	No matches found	No matches found	No matches found	No matches found	Single match found	DDA for preferred ion	[M-H]-1	2.14095e+06	189603	57.1904	28.9526	0.089	-3.5	0.0181852	0.0410538	2.5	5.2	5.9		5.6
	TRUE	4-(3-Ethoxy-4-hydroxy-5-nitrophenyl)-2,7,7-trimethyl-3-(4-morpholinylcarbonyl)-4,6,7,8-tetrahydro-5(1H)-quinolinone	C25 H31 N3 O7	No results	No results	Full match	No results	0.06	485.216	484.209	18.516	3.17027e+06	5	0.21623	446			No matches found	No matches found	No matches found	No matches found	No matches found	No matches found	No matches found	No matches found	No matches found	No matches found	No MS2	[M-H]-1	2.72653e+06	171973	58.2429	16.219	0.063	-3.99	0.028686	0.0569265	2.1	4
	TRUE		C22 H47 N4 O8 P	Full match	No results	No results	No match	3.17	526.315	525.308	10.834	3.17107e+06	0	0.314819	598			No matches found	No matches found	No matches found	No matches found	No matches found	No matches found	No matches found	No matches found	No matches found	Multiple matches found	No MS2	[M-H]-1	216749	3.16155e+06	5.67117	6.5607	14.586	3.87	1.01588e-06	0.00124751				3.9	8.1	5.8
	TRUE		C22 H43 N3 O12 S2	Full match	No results	No match	No results	1.86	605.23	604.223	37.92	3.17529e+06	1	0.229942	380			No matches found	No matches found	No matches found	No matches found	No matches found	No matches found	No matches found	No matches found	No matches found	No matches found	No MS2	[M-H]-1	122806	2.31075e+06	18.7242	28.469	18.816	4.23	0.000338405	0.00452278				6.9	6.2	4.3
	TRUE	Carriebowmide	C46 H68 N6 O9 S	No results	No results	No match	Full match	0.25	880.477	879.47	29.634	3.17714e+06	1	0.477064	542			No matches found	No matches found	No matches found	No matches found	No matches found	No matches found	No matches found	No matches found	No matches found	Single match found	No MS2	[M-H]-1	2.81665e+06	412995	10.7631	24.993	0.147	-2.77	0.00231059	0.0117855	7.6	7.6
	TRUE	ecabapide	C20 H25 N3 O4	No results	No results	Full match	No results	-1.29	371.184	430.198	33.267	3.1773e+06	22	0.184026	496			No matches found	No matches found	No matches found	No matches found	No matches found	No matches found	No matches found	No matches found	No matches found	No matches found	No MS2	[M-H+HAc]-1	2.71057e+06	264333	29.6707	10.7762	0.098	-3.36	0.00361566	0.0150434	5.4	2.8	4.3
	TRUE		C5 H10 N2 P2	Full match	No results	No results	No results	0.37	160.032	161.039	4.491	3.18545e+06	0	0.0319809	200			No matches found	No matches found	No matches found	No matches found	No matches found	No matches found	No matches found	No matches found	No matches found	No matches found	No MS2	[M+H]+1	2.65108e+06	327910	27.0452	69.1736	0.124	-3.02	0.0274252	0.055025	3.9	3.1	4.3		2.9
	TRUE		C13 H33 N8 O4 P S2	Full match	No results	No match	No results	-1.01	460.18	459.173	6.93	3.1859e+06	12	0.179915	391			No matches found	No matches found	No matches found	No matches found	No matches found	No matches found	No matches found	No matches found	No matches found	No matches found	No MS2	[M-H]-1	169322	3.1689e+06	45.4738	4.11744	18.715	4.23	0.00756858	0.0232386		5.3	1.9	6.3	6.7	8.6
	TRUE	Rifamycin G	C36 H53 N O12	Full match	No results	No results	Full match	1.04	691.357	690.35	13.064	3.19198e+06	3	0.357496	517			No matches found	No matches found	No matches found	No matches found	No matches found	No matches found	No matches found	No matches found	No matches found	Single match found	No MS2	[M-H]-1	2.96121e+06	161414	12.688	9.10346	0.055	-4.2	1.50304e-05	0.00167765	7.6	7.6
	TRUE	Undecylic acid	C11 H22 O2	No results	No results	Full match	Full match	-4.95	186.161	167.143	21.384	3.19847e+06	28	0.161059	865			No matches found	No matches found	No matches found	No matches found	Single match found	No matches found	No matches found	Single match found	Multiple matches found	Multiple matches found	No MS2	[M-H-H2O]-1	535077	2.85451e+06	13.5907	11.2523	5.335	2.42	9.95962e-05	0.00283741				7.6	5.7	4.1
	TRUE		C39 H79 N4 O13 P3	Full match	No results	No match	No results	-2.25	904.484	903.476	15.154	3.20255e+06	2	0.483615	535			No matches found	No matches found	No matches found	No matches found	No matches found	No matches found	No matches found	No matches found	No matches found	No matches found	No MS2	[M-H]-1	2.71423e+06	118502	22.4401	15.5905	0.044	-4.52	0.000116082	0.00300668	6.2	5	6.5
	TRUE		C5 H14 Cl N5 O8 S2	Full match	No results	No match	No results	3.29	370.998	369.991	12.951	3.21809e+06	7	-0.00154638	-4			No matches found	No matches found	No matches found	No matches found	No matches found	No matches found	No matches found	No matches found	No matches found	No matches found	No MS2	[M-H]-1	3.05686e+06	532542	11.9947	9.96769	0.174	-2.52	6.45451e-05	0.0024172	6.8	6.4	4.1
	TRUE		C23 H35 N7 O3 S	Full match	No results	No match	No match	-0.25	489.252	490.259	37.801	3.22747e+06	5	0.252084	515			No matches found	No matches found	No matches found	No matches found	No matches found	No matches found	No matches found	No matches found	No matches found	Multiple matches found	No MS2	[M+H]+1	528549	3.13758e+06	6.89922	1.83686	5.936	2.57	0.000230504	0.00386621				6.7	5.5	4.4
	TRUE		C16 H8 N4	Full match	No match	No results	No match	-4.39	256.074	255.066	19.697	3.22747e+06	60	0.0737715	288			Multiple matches found	No matches found	Multiple matches found	No matches found	No matches found	No matches found	No matches found	No matches found	Multiple matches found	Multiple matches found	No MS2	[M-H]-1	474148	2.43513e+06	9.81849	49.8955	5.136	2.36	0.0484051	0.0845296				4.4	3.3	1.4
	TRUE	Phomol	C22 H36 O7	No results	No results	Partial match	Full match	3.48	412.248	411.24	18.163	3.2289e+06	8	0.24754	600			No matches found	No matches found	No matches found	No matches found	No matches found	No matches found	No matches found	No matches found	No matches found	Multiple matches found	No MS2	[M-H]-1	2.80738e+06	546049	19.3598	58.1038	0.195	-2.36	0.042289	0.0760618	4.4	7	5.2		1.1
	TRUE		C17 H30 Cl N8 O2 P	Full match	No results	No match	No match	-1.54	444.191	443.184	9.112	3.23166e+06	3	0.191102	430			No matches found	No matches found	No matches found	No matches found	No matches found	No matches found	No matches found	Multiple matches found	No matches found	No matches found	No MS2	[M-H]-1	3.07027e+06	173557	4.5982	11.725	0.057	-4.14	0.000117004	0.0030161	8.6	7.4	7
	TRUE		C11 H22 N9 O P S2	Full match	No results	No match	No results	-1.67	391.112	390.105	8.107	3.23864e+06	19	0.111982	286			No matches found	No matches found	No matches found	No matches found	No matches found	No matches found	No matches found	No matches found	No matches found	No matches found	No MS2	[M-H]-1	2.65948e+06	117769	13.8651	15.3412	0.044	-4.5	1.38967e-05	0.00167317	7.2	7.2	7.6		6.4	6.4
	TRUE	N-(2-Furylmethyl)-4-[4-oxo-2-{[2-oxo-2-(4-phenyl-1-piperazinyl)ethyl]sulfanyl}-3(4H)-quinazolinyl]butanamide	C29 H31 N5 O4 S	No results	No results	Full match	No results	4.75	545.212	544.205	25.999	3.24012e+06	26	0.212266	389			No matches found	No matches found	No matches found	No matches found	No matches found	No matches found	No matches found	No matches found	No matches found	No matches found	No MS2	[M-H]-1	2.7201e+06	237040	49.9635	17.2902	0.087	-3.52	0.0184552	0.0414727	5.2	1	1.4
	TRUE	Berkedrimane B	C22 H33 N O6	No results	No results	Not the top hit	Full match	-0.27	407.231	406.222	11.543	3.24549e+06	13	0.230677	566			No matches found	No matches found	No matches found	No matches found	No matches found	No matches found	No matches found	No matches found	No matches found	Multiple matches found	No MS2	[M-H]-1	3.11764e+06	333877	29.9964	6.9572	0.107	-3.22	0.00671986	0.0216073	4.3	2.4	4.3	7.4
	TRUE	2'-deoxy-7-methylguanosine	C11 H17 N5 O4	No results	No results	Full match	No results	2.56	283.129	316.162	13.06	3.24553e+06	3	0.128779	455			No matches found	No matches found	No matches found	No matches found	No matches found	No matches found	No matches found	No matches found	No matches found	No matches found	No MS2	[M+H+MeOH]+1	2.71504e+06	368688	31.0487	8.58966	0.136	-2.88	0.00683396	0.0218179	2.6	5.3	5.3
	TRUE		C8 H27 N10 O2 P3	Full match	No results	No match	No match	-3.23	388.152	389.159	12.67	3.24669e+06	48	0.151877	391	0	0	Multiple matches found	No matches found	No matches found	No matches found	No matches found	No matches found	No matches found	No matches found	Multiple matches found	Multiple matches found	DDA for other ion	[M+H]+1	1.80634e+06	317767	39.9925	20.6084	0.176	-2.51	0.0035123	0.0148188	5.3	3	2.6	5.9	2.9
	TRUE		C16 H16 O7 P2	Invalid mass	No results	No match	No results	-5.17	382.035	381.028	5.28	3.24736e+06	8	0.0351523	92			No matches found	No matches found	No matches found	No matches found	No matches found	No matches found	No matches found	No matches found	No matches found	No matches found	No MS2	[M-H]-1	2.76814e+06	292690	12.131	24.4533	0.106	-3.24	0.00104693	0.00771294	5.3	5.3	4.9
	TRUE		C37 H71 N10 O12 P3	Full match	No results	No match	No results	-0.03	940.447	939.44	15.709	3.25808e+06	6	0.446552	475			No matches found	No matches found	No matches found	No matches found	No matches found	No matches found	No matches found	No matches found	No matches found	No matches found	No MS2	[M-H]-1	3.14518e+06	201679	4.15526	23.2936	0.064	-3.96	0.0019057	0.010568	7.8	8.6	5.9
	TRUE			No results	No results	No results	No results		159.072	160.079	2.611	3.27359e+06	0	0.0719249	452			No matches found	No matches found	No matches found	No matches found	No matches found	No matches found	No matches found	No matches found	No matches found	No matches found	No MS2	[M+H]+1	275546	2.01588e+06	47.9254	30.4975	7.316	2.87	0.00518675	0.0185162				6.4	4.1	6.4
	TRUE	Cytosporin I	C21 H32 O7	No results	No results	Not the top hit	Full match	-1.1	396.214	377.197	10.625	3.27431e+06	12	0.214368	541			No matches found	No matches found	No matches found	No matches found	No matches found	No matches found	No matches found	No matches found	No matches found	Multiple matches found	No MS2	[M-H-H2O]-1	3.08995e+06	277726	51.7308	19.2543	0.09	-3.48	0.0254447	0.0520874	0.6	4.8	0.6	1.5	6.4	4.5
	TRUE		C21 H32 N5 O4 P S4	Full match	No results	No match	No results	-1.33	577.107	576.1	15.161	3.27762e+06	3	0.106709	185			No matches found	No matches found	No matches found	No matches found	No matches found	No matches found	No matches found	No matches found	No matches found	No matches found	No MS2	[M-H]-1	3.23305e+06	136497	9.90163	28.3512	0.042	-4.57	0.0009322	0.00730125	5.4	6.5	3.5
	TRUE	[FA(18:4)]6Z_9Z_12Z_15Z-octadecatetraenoicacid	C18 H28 O2	Full match	No results	Partial match	Full match	0.8	276.209	275.202	31.911	3.28044e+06	32	0.20915	757			No matches found	No matches found	Single match found	No matches found	Single match found	No matches found	No matches found	No matches found	Multiple matches found	Single match found	No MS2	[M-H]-1	3.13195e+06	658123	2.98614	38.6208	0.21	-2.25	0.0202216	0.0442228	6.7	5.5	7.4	4.7	3	5.4
	TRUE	1-[3-(Allyloxy)phenyl]-2-(2-pyridinyl)-1,2-dihydrochromeno[2,3-c]pyrrole-3,9-dione	C25 H18 N2 O4	No results	No results	Full match	No results	-3.48	410.125	409.118	15.143	3.28612e+06	26	0.125229	305			No matches found	No matches found	No matches found	No matches found	No matches found	No matches found	No matches found	No matches found	No matches found	No matches found	DDA for preferred ion	[M-H]-1	2.68889e+06	106560	13.1742	12.4036	0.04	-4.66	5.84459e-06	0.00148888	6	7.2	6.8
	TRUE		C23 H18 N4 O2	Full match	No results	No results	No match	3.77	382.144	381.137	19.064	3.29078e+06	42	0.144415	378			No matches found	Single match found	No matches found	No matches found	No matches found	No matches found	No matches found	No matches found	Single match found	No matches found	No MS2	[M-H]-1	493624	2.62562e+06	11.6503	19.4909	5.319	2.41	0.000709438	0.00638157				3.6	6.3	4.8
	TRUE		C28 H41 Cl O2 P2	Full match	No results	No match	No match	3.15	506.229	505.221	11.95	3.295e+06	8	0.228626	452			Multiple matches found	No matches found	No matches found	No matches found	No matches found	No matches found	No matches found	No matches found	Multiple matches found	Multiple matches found	No MS2	[M-H]-1	2.17858e+06	152096	25.9102	66.5939	0.07	-3.84	0.0135652	0.0338089	4.6	6.2	6.2		1.1
	TRUE		C7 H15 N O8	Full match	No results	No results	No results	0.76	241.08	224.077	9.191	3.29833e+06	2	0.0799502	332			No matches found	No matches found	No matches found	No matches found	No matches found	No matches found	No matches found	No matches found	No matches found	No matches found	No MS2	[M+H-H2O]+1	332692	3.02963e+06	4.05066	7.2225	9.106	3.19	1.45574e-05	0.00167765				5.8	3.9	6.5
	TRUE		C17 H30 N O6 P	Full match	No results	No results	No match	-0.52	375.181	408.214	37.516	3.30716e+06	4	0.18088	482			No matches found	No matches found	No matches found	No matches found	No matches found	No matches found	No matches found	No matches found	No matches found	Single match found	No MS2	[M+H+MeOH]+1	302392	2.49215e+06	7.69365	27.7018	8.241	3.04	0.00371259	0.0152608				3.9	6.9	5
	TRUE	MFCD01829174	C19 H18 N4	No results	No results	Full match	No results	1.28	302.154	325.143	12.488	3.31232e+06	17	0.153534	508			No matches found	No matches found	No matches found	No matches found	No matches found	No matches found	No matches found	No matches found	No matches found	No matches found	No MS2	[M+Na]+1	3.30007e+06	285164	25.5027	8.74911	0.086	-3.53	0.00277451	0.0130079	6.2	5	3.5
	TRUE	1-({(1R,2S,5S,6S,9R,10R,15R)-5,13-Dihydroxy-6,10-dimethyl-17-[3-(trifluoromethyl)benzoyl]pentacyclo[13.2.2.0~1,9~.0~2,6~.0~10,15~]nonadeca-16,18-dien-5-yl}methyl)-3-[(1R)-1-phenylethyl]-1-[4-(trifluor omethoxy)benzyl]urea	C47 H50 F6 N2 O5	No results	No results	Full match	No results	3.73	836.366	837.373	23.928	3.31414e+06	3	0.365512	437			No matches found	No matches found	No matches found	No matches found	No matches found	No matches found	No matches found	No matches found	No matches found	No matches found	No MS2	[M+H]+1	1.55996e+06	297661	50.8774	10.7865	0.191	-2.39	0.0156262	0.0370995			4.8
	TRUE			No results	No results	No results	No results		997.487	996.48	23.762	3.31888e+06	0	0.48744	489			No matches found	No matches found	No matches found	No matches found	No matches found	No matches found	No matches found	No matches found	No matches found	No matches found	No MS2	[M-H]-1	3.0258e+06	724902	28.9804	8.7162	0.24	-2.06	0.0141697	0.0348018				7.7
	TRUE		C41 H62 N O9 P3	Full match	No results	No match	No results	-1.54	805.362	804.355	34.927	3.32232e+06	4	0.362501	450			No matches found	No matches found	No matches found	No matches found	No matches found	No matches found	No matches found	No matches found	No matches found	No matches found	No MS2	[M-H]-1	385398	2.73237e+06	8.8276	16.2133	7.09	2.83	0.000257747	0.00403822				7.4	4	7
	TRUE	Methyl [(1R,2R,6S,6aS,11bS,11cS)-6a-(allyloxy)-10-(3,4-dimethylphenoxy)-1,2-bis(4-hydroxybutyl)-4-(methoxyimino)-1,2,4,5,6,6a,11b,11c-octahydrobenzo[kl]xanthen-6-yl][2-(2-hydroxyethoxy)ethyl]carbamate	C42 H58 N2 O10	No results	No results	Full match	No results	2.56	750.411	751.418	35.171	3.32768e+06	4	0.411063	548			No matches found	No matches found	No matches found	No matches found	No matches found	No matches found	No matches found	No matches found	No matches found	No matches found	No MS2	[M+H]+1	2.7629e+06	389931	46.4562	11.9785	0.141	-2.82	0.0278154	0.0555897			5.2
	TRUE		C38 H68 N8 O12 P2	Full match	No results	No results	No results	-0.72	890.443	891.45	12.259	3.32945e+06	0	0.442552	497			No matches found	No matches found	No matches found	No matches found	No matches found	No matches found	No matches found	No matches found	No matches found	No matches found	No MS2	[M+H]+1	2.98766e+06	209145	8.44771	2.06005	0.07	-3.84	0.000152472	0.00337358	8.1	7.7	8.1
	TRUE		C25 H27 N4 P S2	Full match	No results	No match	No results	2.85	478.143	479.15	19.147	3.33253e+06	8	0.142839	299			No matches found	No matches found	No matches found	No matches found	No matches found	No matches found	No matches found	No matches found	No matches found	No matches found	No MS2	[M+H]+1	572084	2.74922e+06	45.6116	28.3981	4.806	2.26	0.0143424	0.035055		4.8				6.2
	TRUE		C34 H33 N9 O3	Full match	No results	No results	No results	-3.81	615.268	614.261	13.125	3.33998e+06	0	0.268291	436			No matches found	No matches found	No matches found	No matches found	No matches found	No matches found	No matches found	No matches found	No matches found	No matches found	No MS2	[M-H]-1	3.25486e+06	488614	12.0171	22.4006	0.15	-2.74	0.00113452	0.00803035	7.6	5.7	5.3		6.3	3.7
	TRUE		C26 H37 N10 P S	Full match	No results	No results	No results	4.69	552.269	551.261	33.437	3.3413e+06	0	0.26869	487			No matches found	No matches found	No matches found	No matches found	No matches found	No matches found	No matches found	No matches found	No matches found	No matches found	No MS2	[M-H]-1	2.24459e+06	230653	30.0824	60.2136	0.103	-3.28	0.0115744	0.0304605			6.4
	TRUE		C8 H3 N2 O P	Full match	No results	No match	No results	-2.27	173.998	172.991	27.27	3.34234e+06	3	-0.00209556	-12			No matches found	No matches found	No matches found	No matches found	No matches found	No matches found	No matches found	No matches found	No matches found	No matches found	No MS2	[M-H]-1	2.23071e+06	447138	46.1108	41.4976	0.2	-2.32	0.0141398	0.0347485	5.2	4.8	2.5	1.9	0	1.9
	TRUE	Tetra(indol-3-yl)ethanone	C34 H24 N4 O	No results	No results	No match	Full match	1.77	504.196	503.189	14.732	3.34411e+06	4	0.195906	389			No matches found	No matches found	No matches found	No matches found	No matches found	No matches found	No matches found	No matches found	No matches found	Single match found	No MS2	[M-H]-1	3.22791e+06	775108	11.1863	53.1506	0.24	-2.06	0.0473694	0.0831549	3	3.4	2.6	4.5	5.9	4.8
	TRUE		C15 H37 N3 O7 P2	Full match	No results	No match	No match	3.23	433.212	432.205	33.604	3.34676e+06	14	0.212073	490			No matches found	No matches found	No matches found	No matches found	No matches found	No matches found	No matches found	No matches found	Multiple matches found	No matches found	No MS2	[M-H]-1	411465	3.32403e+06	15.1374	16.8257	8.079	3.01	0.000162301	0.00341227				4	4	4.4
	TRUE		C39 H68 N6 O11 P2	Full match	No results	No match	No results	-1.09	858.441	857.434	13.731	3.34802e+06	2	0.441192	514			No matches found	No matches found	No matches found	No matches found	No matches found	No matches found	No matches found	No matches found	No matches found	No matches found	No MS2	[M-H]-1	2.507e+06	125823	25.5447	13.9375	0.05	-4.32	0.000262961	0.00407546	6.2	6.5	4.3
	TRUE	4,4'-Oxydianiline	C12 H12 N2 O	No results	No results	Full match	Full match	0.8	200.095	183.092	11.581	3.34832e+06	51	0.095123	475			No matches found	No matches found	No matches found	No matches found	Single match found	No matches found	No matches found	No matches found	No matches found	No matches found	No MS2	[M+H-H2O]+1	736176	3.16476e+06	45.8388	3.59592	4.299	2.1	0.0336011	0.0638939	5.3	3.3	4.8	8.2	7	8.9
	TRUE		C51 H56 N6	Full match	No results	No results	No results	-2.71	752.455	751.447	33.134	3.34978e+06	0	0.454606	604			No matches found	No matches found	No matches found	No matches found	No matches found	No matches found	No matches found	No matches found	No matches found	No matches found	No MS2	[M-H]-1	449127	3.32809e+06	14.6479	31.9222	7.41	2.89	0.00680832	0.021773				6	4.1	6
	TRUE		C30 H60 N6 O16	Full match	No results	No match	No results	-2.09	760.405	819.419	20.266	3.35306e+06	6	0.40499	533			No matches found	No matches found	No matches found	No matches found	No matches found	No matches found	No matches found	No matches found	No matches found	No matches found	No MS2	[M-H+HAc]-1	2.47128e+06	131176	43.8392	20.4759	0.053	-4.24	0.00385807	0.0156068	1	5.2	2.5
	TRUE	1-Benzyl-1-({(1R,2S,5S,6S,9R,10R,15R)-17-[(2-chloro-6-fluorophenyl)acetyl]-5,13-dihydroxy-6,10-dimethylpentacyclo[13.2.2.0~1,9~.0~2,6~.0~10,15~]nonadeca-16,18-dien-5-yl}methyl)-3-isopropylurea	C41 H50 Cl F N2 O4	No results	No results	Full match	No results	2.95	688.346	733.345	20.058	3.35496e+06	7	0.346347	503			No matches found	No matches found	No matches found	No matches found	No matches found	No matches found	No matches found	No matches found	No matches found	No matches found	No MS2	[M+FA-H]-1	2.69927e+06	74888	56.0802	16.3379	0.028	-5.17	0.0118365	0.0308994	1.4	1.7	5.5
	TRUE		C12 H16 N2 O7 S	Full match	No results	No results	No results	-3.46	332.067	331.059	8.848	3.35651e+06	1	0.0666724	201			No matches found	No matches found	No matches found	No matches found	No matches found	No matches found	No matches found	No matches found	No matches found	No matches found	No MS2	[M-H]-1	3.09265e+06	546663	14.6672	4.13995	0.177	-2.5	0.00152479	0.00935607	3.8	4.9	6	5.3	8.3	3.4
	TRUE	(2S,3S)-13-Hydroxy-1-[(4S)-4-isopropyl-2-oxo-1,3-oxazolidin-3-yl]-2-methoxy-1,4,7-trioxo-5-tridecen-3-yl acetate	C22 H33 N O9	No results	No results	Full match	No results	0.72	455.216	454.209	38.287	3.36385e+06	8	0.215857	474			No matches found	No matches found	No matches found	No matches found	No matches found	No matches found	No matches found	No matches found	No matches found	No matches found	No MS2	[M-H]-1	3.02997e+06	523332	26.2878	47.9966	0.173	-2.53	0.0145373	0.0353784	6.5	5.8	5.8	3.3	4.9	3
	TRUE		C31 H54 N9 P3 S	Full match	No results	No results	No results	-2.43	677.342	676.335	13.092	3.36633e+06	0	0.34193	505			No matches found	No matches found	No matches found	No matches found	No matches found	No matches found	No matches found	No matches found	No matches found	No matches found	No MS2	[M-H]-1	3.06717e+06	184307	13.2383	9.10346	0.06	-4.06	2.19175e-05	0.00176949	7.6	7.6	7.2
	TRUE		C12 H24 N5 O7 P	Full match	No results	No match	No results	3.69	381.143	380.135	9.943	3.37216e+06	5	0.142742	375			No matches found	No matches found	No matches found	No matches found	No matches found	No matches found	No matches found	No matches found	No matches found	No matches found	No MS2	[M-H]-1	2.91211e+06	315401	22.2109	47.8557	0.108	-3.21	0.0105842	0.0287517	3.9	6.2	4.6		4.5	0.4
	TRUE		C35 H68 N8 O12 P2	Full match	No results	No match	No match	0.35	854.443	853.436	36.423	3.37837e+06	2	0.443495	519			No matches found	No matches found	No matches found	No matches found	No matches found	No matches found	No matches found	No matches found	No matches found	Single match found	No MS2	[M-H]-1	1.89951e+06	280928	61.6037	15.2397	0.148	-2.76	0.0339709	0.0644189	4.8	5.9	5.5
	TRUE		C35 H41 N O9	Full match	No results	No results	No results	-0.79	619.278	620.285	36.982	3.37878e+06	10	0.277645	448			No matches found	No matches found	No matches found	No matches found	No matches found	No matches found	No matches found	No matches found	No matches found	No matches found	No MS2	[M+H]+1	590271	2.41827e+06	37.8009	38.5858	4.097	2.03	0.0158181	0.0374214			3.8		4.1	5.7
	TRUE		C23 H39 N O12	Full match	No results	No match	No results	0.01	521.247	520.24	9.287	3.37891e+06	3	0.247229	474			No matches found	No matches found	No matches found	No matches found	No matches found	No matches found	No matches found	No matches found	No matches found	No matches found	No MS2	[M-H]-1	2.67951e+06	162907	29.4324	35.0511	0.061	-4.04	0.000764593	0.00663929	3.1	3.5	6.2		5.4
	TRUE		C37 H52 O12	Full match	No results	No match	No results	1.07	688.347	687.339	19.389	3.38548e+06	7	0.346611	504			No matches found	No matches found	No matches found	No matches found	No matches found	No matches found	No matches found	No matches found	No matches found	No matches found	No MS2	[M-H]-1	2.46056e+06	340733	32.8778	38.6672	0.138	-2.85	0.00298623	0.013573	5.3	2.6	3.8		5.1	2.8
	TRUE	Tyr-Pro-Phe-Pro-Gly	C30 H37 N5 O7	No results	No results	Full match	No results	-1.52	579.268	580.276	28.186	3.38833e+06	2	0.268419	463			No matches found	No matches found	No matches found	No matches found	No matches found	No matches found	No matches found	No matches found	No matches found	No matches found	No MS2	[M+H]+1	2.71037e+06	638334	35.2615	49.7825	0.236	-2.09	0.0260041	0.0529291	3	5.3	3.4			2.1
	TRUE		C13 H2 Cl2 N5 O2 P	Full match	No results	No match	No results	3.97	360.934	359.926	10.296	3.38849e+06	1	-0.0662499	-184			No matches found	No matches found	No matches found	No matches found	No matches found	No matches found	No matches found	No matches found	No matches found	No matches found	No MS2	[M-H]-1	3.23631e+06	104686	13.2441	7.74004	0.032	-4.95	2.60694e-05	0.00184978	6	6.4	6.4
	TRUE	DEHA	C22 H42 O4	Full match	No results	No results	Full match	-0.54	370.308	371.315	37.111	3.39098e+06	4	0.308109	832	0	0	No matches found	No matches found	No matches found	No matches found	Multiple matches found	No matches found	No matches found	No matches found	Multiple matches found	Single match found	DDA for preferred ion	[M+H]+1	574812	2.71663e+06	12.7468	44.7106	4.726	2.24	0.0384321	0.0707294				4.8	2.1	5.2
	TRUE		C18 H40 N2 O6 S3	Full match	No results	No match	No match	-2.05	476.204	475.197	35.315	3.4003e+06	14	0.203871	428			No matches found	No matches found	Single match found	No matches found	No matches found	No matches found	No matches found	No matches found	Single match found	Multiple matches found	No MS2	[M-H]-1	3.13054e+06	574698	25.3718	17.1314	0.184	-2.45	0.0018632	0.0104461	6.2	6.9	6.9	5.3	7.6	7.2
	TRUE	(R)-Norcoclaurine	C16 H17 N O3	Full match	No results	No results	Full match	0.54	271.121	272.128	35.57	3.4011e+06	130	0.120988	446	0	0	No matches found	No matches found	Multiple matches found	No matches found	No matches found	No matches found	No matches found	No matches found	No matches found	Multiple matches found	DDA for other ion	[M+H]+1	694541	3.16095e+06	51.5843	7.40339	4.551	2.19	0.0386711	0.0710724				8.8	3.9	5
	TRUE	Cystathionine, 4TMS	C19 H46 N2 O4 S Si4	No results	No results	No match	Full match	-0.65	510.225	509.218	25.418	3.40436e+06	8	0.225201	441			No matches found	No matches found	No matches found	No matches found	No matches found	No matches found	No matches found	Single match found	No matches found	Single match found	No MS2	[M-H]-1	2.18545e+06	290983	50.9297	14.4198	0.133	-2.91	0.021669	0.046448	5.2	5.2
	TRUE	deacetylcolchicine	C20 H23 N O5	Full match	No results	No results	Full match	-0.86	357.157	358.165	12.717	3.40576e+06	44	0.157317	440			No matches found	No matches found	Single match found	No matches found	No matches found	No matches found	No matches found	No matches found	No matches found	Multiple matches found	No MS2	[M+H]+1	3.08144e+06	586990	16.6486	58.4617	0.19	-2.39	0.0402216	0.0731401	6.7	6.3		2.3	4.5	2.9
	TRUE		C12 H17 N O8	Full match	No results	No results	No results	-0.02	303.095	304.103	2.382	3.41186e+06	9	0.0954094	315	0	0	No matches found	No matches found	No matches found	No matches found	No matches found	No matches found	No matches found	No matches found	No matches found	No matches found	DDA for other ion	[M+H]+1	658080	2.68351e+06	12.6211	27.2092	4.078	2.03	0.00674627	0.021655				6.9	4.6	4.6
	TRUE		C26 H58 N4 O17	Full match	No results	No results	No results	1.95	698.381	699.388	37.3	3.41541e+06	0	0.381056	546			No matches found	No matches found	No matches found	No matches found	No matches found	No matches found	No matches found	No matches found	No matches found	No matches found	No MS2	[M+H]+1	3.25871e+06	609649	17.5175	16.4315	0.187	-2.42	0.000463667	0.00524178	4	4.4	7.4	4.9	6.4	4
	TRUE		C25 H48 N2 O2 S4	Full match	No results	No match	No results	4.08	536.262	535.255	36.503	3.41873e+06	9	0.262047	489			No matches found	No matches found	No matches found	No matches found	No matches found	No matches found	No matches found	No matches found	No matches found	No matches found	No MS2	[M-H]-1	2.45316e+06	212116	29.1142	9.98628	0.086	-3.53	0.00188258	0.0104973	6.5	6.5	5
	TRUE		C40 H54 N10 O8	Full match	No results	No match	No match	2.32	802.414	801.407	26.541	3.41998e+06	5	0.414468	517			No matches found	No matches found	No matches found	No matches found	No matches found	No matches found	No matches found	No matches found	No matches found	Single match found	No MS2	[M-H]-1	3.37753e+06	475032	16.2767	18.9059	0.141	-2.83	0.000238681	0.00391752	2.5	4	3.3
	TRUE		C16 H31 N9 O5 S3	Full match	No results	No match	No results	2.68	525.162	526.17	36.889	3.42551e+06	8	0.162437	309			No matches found	No matches found	No matches found	No matches found	No matches found	No matches found	No matches found	No matches found	No matches found	No matches found	No MS2	[M+H]+1	650483	2.73035e+06	5.84309	25.3523	4.197	2.07	0.00855793	0.0250951				5.8	3.1	6.2
	TRUE		C19 H40 Cl2 N4 S3	Full match	No results	No match	No match	0.58	490.18	489.172	14.224	3.42804e+06	9	0.179498	366			No matches found	No matches found	Single match found	No matches found	No matches found	No matches found	No matches found	No matches found	No matches found	No matches found	No MS2	[M-H]-1	575768	2.51522e+06	53.0664	23.522	4.368	2.13	0.0258851	0.0527465	1.7	4.9	4.9	4.6	5.4	5
	TRUE	Aurovertin H	C25 H32 O10	No results	No results	Partial match	Full match	-4.29	492.197	493.205	10.328	3.42808e+06	3	0.197435	401			No matches found	No matches found	No matches found	No matches found	No matches found	No matches found	No matches found	No matches found	No matches found	Multiple matches found	No MS2	[M+H]+1	2.95067e+06	645060	28.9843	6.31089	0.219	-2.19	0.0129575	0.0327717		5	5
	TRUE		C30 H39 N O11	Full match	No results	No results	No results	0.03	589.252	588.245	35.127	3.42863e+06	0	0.252328	428			No matches found	No matches found	No matches found	No matches found	No matches found	No matches found	No matches found	No matches found	No matches found	No matches found	No MS2	[M-H]-1	2.67933e+06	371371	15.4207	24.7288	0.139	-2.85	0.000816459	0.0068561	6.7	6.7	7.4	3.3
	TRUE		C27 H47 O P3	Full match	No results	No results	No match	0.95	480.284	481.292	37.028	3.44237e+06	0	0.28443	592			No matches found	No matches found	No matches found	No matches found	No matches found	No matches found	No matches found	No matches found	Single match found	No matches found	No MS2	[M+H]+1	447981	2.01654e+06	6.65984	44.0499	4.501	2.17	0.0224147	0.0475595				5.2	2.1	5.2
	TRUE	JBIR-79	C27 H32 O8	No results	No results	Partial match	Full match	-0.01	484.21	483.202	32.971	3.45069e+06	10	0.209714	433			No matches found	No matches found	No matches found	No matches found	No matches found	No matches found	No matches found	No matches found	No matches found	Multiple matches found	No MS2	[M-H]-1	842264	3.4299e+06	43.3902	20.9408	4.072	2.03	0.0221005	0.0470873				3.1	3.1	2
	TRUE	Pyrronazol A1	C17 H17 Cl N2 O5	No results	No results	Partial match	Full match	-2.59	364.082	363.074	3.364	3.45351e+06	17	0.0816552	224			No matches found	No matches found	No matches found	No matches found	No matches found	No matches found	No matches found	No matches found	No matches found	Multiple matches found	No MS2	[M-H]-1	456366	2.01488e+06	50.783	38.9925	4.415	2.14	0.0191705	0.0426642	4.9		5.5	6	6	4.5
	TRUE		C48 H64 N7 O3 P S2	Full match	No results	No match	No results	-0.3	881.425	880.417	33.678	3.46007e+06	10	0.424701	482			No matches found	No matches found	No matches found	No matches found	No matches found	No matches found	No matches found	No matches found	No matches found	No matches found	No MS2	[M-H]-1	628604	3.36366e+06	6.88981	24.1263	5.351	2.42	0.00693898	0.022031				6.2	3.5	4.6
	TRUE		C38 H36 N4 S	Full match	No results	No match	No match	-2.13	580.265	579.258	17.546	3.46028e+06	4	0.26483	456			No matches found	No matches found	No matches found	No matches found	No matches found	No matches found	No matches found	No matches found	No matches found	Single match found	No MS2	[M-H]-1	516904	2.51596e+06	38.4248	31.0723	4.867	2.28	0.00687273	0.0219065				3.4	3.8	3.4
	TRUE		C47 H40 N2	Full match	No results	No match	No results	3.26	632.321	631.314	14.242	3.46591e+06	2	0.32121	508			No matches found	No matches found	No matches found	No matches found	No matches found	No matches found	No matches found	No matches found	No matches found	No matches found	No MS2	[M-H]-1	2.15247e+06	165122	31.3653	16.9165	0.077	-3.7	0.000471232	0.00527238	5.7	3	6
	TRUE	5-N-acetyl-8-isopropylardeemin	C30 H32 N4 O3	Full match	No results	No results	Not the top hit	-1.82	496.247	495.239	31.933	3.46938e+06	2	0.246538	497			No matches found	No matches found	No matches found	No matches found	No matches found	No matches found	No matches found	No matches found	No matches found	Multiple matches found	DDA for other ion	[M-H]-1	2.69102e+06	533625	21.7961	8.95507	0.198	-2.33	0.00176414	0.010118	6.5	4.3	5
	TRUE		C9 H7 N8 P	Full match	No results	No match	No match	-0.97	258.053	259.06	37.744	3.46969e+06	33	0.0528777	205			No matches found	Single match found	No matches found	No matches found	No matches found	No matches found	No matches found	No matches found	No matches found	Multiple matches found	No MS2	[M+H]+1	625364	3.09537e+06	38.8701	14.1092	4.95	2.31	0.0117843	0.0308185	5.4		4.5	7.6	7.6	7.9
	TRUE	Sanggenol O	C25 H24 O6	No results	No results	Partial match	Full match	-3.74	420.156	419.149	19.086	3.47079e+06	15	0.155718	371			Multiple matches found	No matches found	No matches found	No matches found	No matches found	No matches found	No matches found	No matches found	Multiple matches found	Multiple matches found	No MS2	[M-H]-1	907285	119363	84.4454	17.9241	0.132	-2.93	0.0251902	0.0517175	1.4	5.2	5.2
	TRUE		C20 H24 N4	Full match	No results	No match	No match	-2.97	320.199	365.197	14.76	3.47601e+06	24	0.199147	622			No matches found	No matches found	Multiple matches found	No matches found	No matches found	No matches found	No matches found	No matches found	Multiple matches found	Multiple matches found	No MS2	[M+FA-H]-1	3.33816e+06	701614	37.0013	45.8711	0.21	-2.25	0.0193479	0.0429563	3	1.9	3	1.4	4.9	2.9
	TRUE	Sachaliside 2	C30 H32 O12	No results	No results	No match	Full match	-4.65	584.187	585.194	17.32	3.47743e+06	4	0.186659	320			Single match found	No matches found	No matches found	No matches found	No matches found	No matches found	No matches found	No matches found	Single match found	No matches found	No MS2	[M+H]+1	2.32195e+06	177591	45.6739	4.66013	0.076	-3.71	0.012029	0.0312249	4.8	5.5	2.9
	TRUE	Ethyl N-{3-[(2R,4R,6S,8R)-4-{[(1,3-benzodioxol-5-ylmethyl)carbamoyl]oxy}-8-({[(2,2-diphenylethyl)carbamoyl]oxy}methyl)-1,7-dioxaspiro[5.5]undec-2-yl]propanoyl}-L-leucinate	C45 H57 N3 O11	No results	No results	Full match	No results	1.78	815.401	814.393	28.087	3.48029e+06	10	0.400764	491			No matches found	No matches found	No matches found	No matches found	No matches found	No matches found	No matches found	No matches found	No matches found	No matches found	No MS2	[M-H]-1	2.08285e+06	285626	52.6856	60.242	0.137	-2.87	0.016385	0.0383504	4.8	1	0.6		2.3
	TRUE	3'-Angeloyloxy-4',6'-dihydroxy-2',5'-dimethoxychalcone	C22 H22 O7	No results	No results	Not the top hit	Full match	-0.13	398.137	399.144	34.454	3.48312e+06	36	0.136501	343	0	0	Multiple matches found	No matches found	Single match found	No matches found	No matches found	No matches found	No matches found	Single match found	Multiple matches found	Multiple matches found	DDA for preferred ion	[M+H]+1	3.35896e+06	291666	10.1928	52.2417	0.087	-3.53	0.0127256	0.0323669	7.2	8.3	6
	TRUE	4-Fluoro-9H-fluoren-9-one	C13 H7 F O	No results	No results	Full match	No results	-4.37	198.047	435.058	2.532	3.48327e+06	15	0.0472273	238			No matches found	No matches found	No matches found	No matches found	No matches found	No matches found	No matches found	No matches found	No matches found	No matches found	No MS2	[2M+K]+1	456710	2.03076e+06	16.3489	36.0652	4.446	2.15	0.00596519	0.0200854				6.4		4.1
	TRUE		C34 H24 N9 O7 P	Full match	No results	No match	No results	0.47	701.154	700.147	10.637	3.48374e+06	8	0.153958	220			No matches found	No matches found	No matches found	No matches found	No matches found	No matches found	No matches found	No matches found	No matches found	No matches found	No MS2	[M-H]-1	2.63506e+06	94219	17.4863	14.795	0.036	-4.81	1.31955e-05	0.00167203	7	7	7
	TRUE	5-Chloro-1,2-dihydro-4,6-dimethyl-2-oxo-3-pyridinecarbonitrile	C8 H7 Cl N2 O	No results	No results	Full match	No results	0.7	182.025	241.039	3.36	3.48688e+06	5	0.0248185	136			No matches found	No matches found	No matches found	No matches found	No matches found	No matches found	No matches found	No matches found	No matches found	No matches found	DDA for preferred ion	[M-H+HAc]-1	3.39652e+06	410077	7.55645	19.5497	0.121	-3.05	0.000875649	0.00709829	6.2	8.1	7.7
	TRUE	N-(2-Furylmethyl)-4-{[2-({1-[(2-furylmethyl)amino]-1-oxo-2-butanyl}sulfanyl)-4-oxo-3(4H)-quinazolinyl]methyl}cyclohexanecarboxamide	C30 H34 N4 O5 S	No results	No results	Full match	No results	-0.87	562.225	561.217	35.959	3.48863e+06	5	0.224501	399			No matches found	No matches found	No matches found	No matches found	No matches found	No matches found	No matches found	No matches found	No matches found	No matches found	No MS2	[M-H]-1	693503	3.19773e+06	10.6297	34.5857	4.611	2.21	0.0224588	0.047628				3.8		4.1
	TRUE		C5 H2 N6 O5 P2	Full match	No results	No match	No results	3.12	287.957	286.95	3.469	3.49273e+06	2	-0.0429128	-149			No matches found	No matches found	No matches found	No matches found	No matches found	No matches found	No matches found	No matches found	No matches found	No matches found	DDA for preferred ion	[M-H]-1	3.47372e+06	739516	1.50684	32.1296	0.213	-2.23	0.0152912	0.0365611	7.4	7.4	8.6	6.4	6	4.5
	TRUE			No results	No results	No results	No results		339.213	338.206	27.986	3.49476e+06	0	0.212929	628			No matches found	No matches found	No matches found	No matches found	No matches found	No matches found	No matches found	No matches found	No matches found	No matches found	No MS2	[M-H]-1	2.73839e+06	422339	37.7472	41.5538	0.154	-2.7	0.00663023	0.0214295	3	4.5	5.7	4.5	4.5	4.9
	TRUE		C39 H31 Cl N2	Full match	No results	No match	No match	0.11	562.218	563.225	17.014	3.49891e+06	2	0.217638	387			No matches found	No matches found	No matches found	No matches found	No matches found	No matches found	No matches found	No matches found	No matches found	Multiple matches found	No MS2	[M+H]+1	2.62781e+06	527955	23.4733	15.1815	0.201	-2.32	0.000850096	0.00699614	3.1	5.4	2.8
	TRUE		C29 H40 N3 O5 P	Full match	No results	No results	No match	-2.15	541.269	540.262	35.561	3.49897e+06	6	0.269396	498			No matches found	No matches found	No matches found	No matches found	No matches found	No matches found	No matches found	No matches found	Multiple matches found	Multiple matches found	No MS2	[M-H]-1	198942	2.54435e+06	8.96104	52.3112	12.789	3.68	0.0203814	0.0444847				5.5	3.6	5.9
	TRUE		C36 H73 N9 O12 P2	Full match	No results	No results	No match	0.84	885.486	886.493	14.43	3.50426e+06	0	0.486132	549			No matches found	No matches found	No matches found	No matches found	No matches found	No matches found	No matches found	No matches found	No matches found	Single match found	No MS2	[M+H]+1	1.89059e+06	318574	41.9345	8.23646	0.169	-2.57	0.00990358	0.0275236	2.5	4.4	5.2
	TRUE		C21 H51 N10 O15 P	Full match	No results	No results	No results	-1.01	714.327	713.319	20.129	3.50438e+06	0	0.326578	457			No matches found	No matches found	No matches found	No matches found	No matches found	No matches found	No matches found	No matches found	No matches found	No matches found	No MS2	[M-H]-1	2.06283e+06	128528	52.1023	15.8781	0.062	-4	0.00741695	0.0229648	3.3	4.8	5.2
	TRUE		C7 H20 N4 O3 P2	Full match	No results	No match	No match	-2.83	270.1	271.108	14.069	3.50837e+06	80	0.100298	371			No matches found	No matches found	No matches found	No matches found	No matches found	No matches found	No matches found	No matches found	No matches found	Multiple matches found	No MS2	[M+H]+1	3.49087e+06	815281	0.291645	40.4628	0.234	-2.1	0.0270176	0.0544456	5.5	8.2	8.2	2.9	1.7	0.2
	TRUE		C30 H38 N4 P2	Full match	No results	No match	No match	0.93	516.258	515.25	12.335	3.51194e+06	2	0.25765	499			No matches found	No matches found	No matches found	No matches found	No matches found	No matches found	No matches found	No matches found	No matches found	Multiple matches found	No MS2	[M-H]-1	2.86151e+06	471494	25.2691	69.4537	0.165	-2.6	0.048024	0.0840231	6.2	6.5	6.2		2.9	4.5
	TRUE		C33 H26 O S	Full match	No results	No match	No match	-0.17	470.17	471.178	22.52	3.51907e+06	8	0.170354	362			No matches found	No matches found	No matches found	No matches found	No matches found	No matches found	No matches found	No matches found	No matches found	Multiple matches found	No MS2	[M+H]+1	2.74142e+06	269020	27.2082	3.7064	0.098	-3.35	0.00422524	0.0164334	5.8	3.9	5.4	7.6
	TRUE	Not named	C24 H42 O6	No results	No results	Partial match	Full match	0.74	426.298	425.291	36.801	3.52235e+06	1	0.298456	700			No matches found	No matches found	No matches found	No matches found	No matches found	No matches found	No matches found	No matches found	No matches found	Multiple matches found	No MS2	[M-H]-1	323120	1.96167e+06	20.0614	45.3589	6.071	2.6	0.00910327	0.0260459				2.5	0.6	5.2
	TRUE		C9 H18 N4 O7 P2 S	Full match	No results	No match	No results	-3.27	388.036	389.043	3.555	3.52407e+06	8	0.0358752	92	7.14	0	No matches found	No matches found	No matches found	No matches found	No matches found	No matches found	No matches found	No matches found	No matches found	No matches found	DDA for preferred ion	[M+H]+1	479158	3.29488e+06	40.5575	6.43804	6.876	2.78	0.0132818	0.0333221			5.9	8.4	8.1	8.1
	TRUE	ibha#16	C25 H35 N O8	Full match	No results	No results	Full match	0.19	477.236	476.229	41.613	3.52487e+06	10	0.23636	495			No matches found	No matches found	No matches found	No matches found	No matches found	No matches found	No matches found	No matches found	Multiple matches found	No matches found	No MS2	[M-H]-1	3.34887e+06	165285	13.9828	65.1749	0.049	-4.34	0.0125357	0.0320604	3	4.1	2.6	1.1
	TRUE		C31 H32 O4	Full match	No results	No results	No results	-3.81	468.228	467.221	36.628	3.52918e+06	1	0.228274	488			No matches found	No matches found	No matches found	No matches found	No matches found	No matches found	No matches found	No matches found	No matches found	No matches found	DDA for preferred ion	[M-H]-1	216682	2.88823e+06	59.4513	15.7752	13.329	3.74	0.0127045	0.0323394		4.5		6.7	4.4	3.6
	TRUE			No results	No results	No results	No results		218.158	219.165	18.557	3.52998e+06	0	0.158082	725			No matches found	No matches found	No matches found	No matches found	No matches found	No matches found	No matches found	No matches found	No matches found	No matches found	No MS2	[M+H]+1	2.75647e+06	314603	17.8301	6.97194	0.114	-3.13	0.000533726	0.00561447	3.6	3.3	6.3
	TRUE		C41 H66 N O13 P3	Full match	No results	No results	No results	-0.76	873.374	872.367	13.54	3.53111e+06	0	0.374037	428			No matches found	No matches found	No matches found	No matches found	No matches found	No matches found	No matches found	No matches found	No matches found	No matches found	No MS2	[M-H]-1	3.2482e+06	134361	14.1005	48.3482	0.041	-4.6	0.00437314	0.0167502	7.6
	TRUE		C14 H41 N9 O5 P2 S2	Full match	No results	No match	No results	2.83	541.216	540.209	35.321	3.53425e+06	5	0.216261	400			No matches found	No matches found	No matches found	No matches found	No matches found	No matches found	No matches found	No matches found	No matches found	No matches found	No MS2	[M-H]-1	3.26737e+06	768050	10.3433	23.5877	0.235	-2.09	0.0037127	0.0152608	7.2	7.6	7.6	4.4	1.2	6.2
	TRUE	PS(14:0/0:0)	C20 H40 N O9 P	Full match	No results	No match	Full match	4.22	469.246	470.253	8.565	3.53475e+06	21	0.246048	524			No matches found	No matches found	No matches found	No matches found	No matches found	No matches found	No matches found	No matches found	Single match found	No matches found	No MS2	[M+H]+1	1.63654e+06	301152	49.4744	7.53896	0.184	-2.44	0.0164615	0.0384574	4.8	5.2	5.9		7.4
	TRUE	Not named	C8 H16 S3	Full match	No results	No results	Not the top hit	-4.7	208.04	207.033	3.809	3.55435e+06	4	0.040434	194			No matches found	No matches found	Multiple matches found	No matches found	No matches found	No matches found	No matches found	No matches found	No matches found	Multiple matches found	No MS2	[M-H]-1	2.05478e+06	108972	46.22	7.72665	0.053	-4.24	0.0065006	0.0211986	2.9	5.2	4.4
	TRUE		C31 H63 N10 O18 P	Full match	No results	No match	No results	0.5	894.406	893.399	23.726	3.55639e+06	4	0.406386	454			No matches found	No matches found	No matches found	No matches found	No matches found	No matches found	No matches found	No matches found	No matches found	No matches found	No MS2	[M-H]-1	2.79759e+06	283100	16.7276	20.0533	0.101	-3.3	0.000143451	0.00329172	6.7	6.3	6.3
	TRUE		C32 H37 N9 S	Full match	No results	No match	No results	-3.41	579.287	578.28	35.699	3.55656e+06	7	0.287288	496			No matches found	No matches found	No matches found	No matches found	No matches found	No matches found	No matches found	No matches found	No matches found	No matches found	No MS2	[M-H]-1	380598	2.78411e+06	17.9665	18.8366	7.315	2.87	0.000156149	0.00338391				3.6	7	6.7
	TRUE	3-(3,5-di-tert-butyl-4-hydroxyphenyl)propanoic acid	C17 H26 O3	No results	No results	Full match	Full match	-0.1	278.188	279.195	22.631	3.57074e+06	17	0.188166	676			No matches found	No matches found	No matches found	No matches found	Single match found	No matches found	No matches found	No matches found	Multiple matches found	Multiple matches found	No MS2	[M+H]+1	2.89598e+06	436764	18.2553	27.8563	0.151	-2.73	0.00115923	0.00812708	6.3	3.3	3.3
	TRUE	ortho-terphenyl	C18 H14	No results	No results	Partial match	Full match	-3.11	230.109	231.117	23.494	3.58223e+06	16	0.108834	473			No matches found	No matches found	No matches found	No matches found	Multiple matches found	No matches found	No matches found	No matches found	No matches found	No matches found	No MS2	[M+H]+1	1.97366e+06	136893	62.5593	14.9392	0.069	-3.85	0.0194306	0.0430859	3.6	5.5	5.2
	TRUE		C12 H19 N O7 S	Full match	No results	No match	No results	-2.58	321.087	320.08	6.363	3.5851e+06	9	0.0873945	272			No matches found	No matches found	No matches found	No matches found	No matches found	No matches found	No matches found	No matches found	No matches found	No matches found	No MS2	[M-H]-1	2.4482e+06	499879	24.1879	29.5227	0.204	-2.29	0.00199489	0.0108551	3.9	2.8	4.3	3.3	3.3	3.7
	TRUE		C22 H33 Cl O11	Full match	No results	No match	No results	-3.38	508.169	509.177	12.97	3.59203e+06	3	0.16942	333			No matches found	No matches found	No matches found	No matches found	No matches found	No matches found	No matches found	No matches found	No matches found	No matches found	No MS2	[M+H]+1	3.28607e+06	144780	17.4987	5.18309	0.044	-4.5	0.000570873	0.0057767	6.7	7.4	7
	TRUE			No results	No results	No results	No results		162.007	161	7.863	3.60356e+06	0	0.00741027	46			No matches found	No matches found	No matches found	No matches found	No matches found	No matches found	No matches found	No matches found	No matches found	No matches found	DDA for preferred ion	[M-H]-1	3.48953e+06	129448	13.7413	5.51382	0.037	-4.75	0.000148645	0.00335649	5.7	4.5	7.2
	TRUE		C24 H48 N6 S5	Full match	No results	No results	No results	-2.72	580.253	579.246	32.778	3.6042e+06	0	0.252821	436			No matches found	No matches found	No matches found	No matches found	No matches found	No matches found	No matches found	No matches found	No matches found	No matches found	No MS2	[M-H]-1	1.99135e+06	476272	54.552	20.1915	0.239	-2.06	0.0316879	0.0611945	2.5	5.2	4.8
	TRUE		C11 H25 N4 O8 P	Full match	No results	No match	No match	2.84	372.142	371.135	5.297	3.60557e+06	14	0.142056	382			No matches found	No matches found	Single match found	No matches found	No matches found	No matches found	No matches found	No matches found	No matches found	Multiple matches found	No MS2	[M-H]-1	3.02575e+06	245384	10.7834	20.6618	0.081	-3.62	0.000420449	0.0050295	4.9	4.9	5.3
	TRUE		C8 H21 N8 P	Full match	No results	No match	No results	-0.74	260.162	259.155	11.276	3.61075e+06	3	0.162487	625			No matches found	No matches found	No matches found	No matches found	No matches found	No matches found	No matches found	No matches found	No matches found	No matches found	No MS2	[M-H]-1	3.28169e+06	532870	12.9253	28.1854	0.162	-2.62	0.00306835	0.0137725	3.4	7.2	6	2.9	2.5	5.6
	TRUE		C8 H20 N6 O S3	Invalid mass	No results	No match	No match	-5.25	312.084	313.092	32.714	3.6112e+06	26	0.0844325	271			No matches found	No matches found	No matches found	No matches found	No matches found	No matches found	No matches found	No matches found	No matches found	Single match found	No MS2	[M+H]+1	3.34479e+06	620814	5.86241	10.2412	0.186	-2.43	0.000105059	0.00289981	5.8	5	7.7
	TRUE		C12 H22 Br N3 O3	Full match	No results	No match	No results	0.33	335.085	334.077	37.544	3.61257e+06	21	0.0845634	252			No matches found	No matches found	No matches found	No matches found	No matches found	No matches found	No matches found	No matches found	No matches found	No matches found	No MS2	[M-H]-1	605952	2.75059e+06	64.0645	40.5823	4.539	2.18	0.0491467	0.0854929			1.7	3.6	5.2	5.2
	TRUE		C21 H26 N4 O3	Full match	No results	No results	No match	-4.04	382.199	381.192	14.917	3.62194e+06	7	0.198945	521			No matches found	No matches found	No matches found	No matches found	No matches found	No matches found	No matches found	No matches found	Multiple matches found	Multiple matches found	DDA for preferred ion	[M-H]-1	586545	2.58559e+06	13.7342	25.3769	4.408	2.14	0.00231276	0.0117917				6.2	3.9	2.8
	TRUE		C13 H20 N10 O3 S	Full match	No match	No match	No match	-0.86	396.144	455.158	13.925	3.62311e+06	13	0.143714	363			No matches found	No matches found	No matches found	No matches found	No matches found	No matches found	No matches found	No matches found	No matches found	Multiple matches found	No MS2	[M-H+HAc]-1	2.19538e+06	172011	36.956	11.6295	0.078	-3.67	0.00281315	0.0131197	5.3	5.7	5.7
	TRUE		C6 H2 N4 O3	Full match	No results	No results	No results	3.51	178.013	177.006	9.454	3.63269e+06	0	0.0133141	75			No matches found	No matches found	No matches found	No matches found	No matches found	No matches found	No matches found	No matches found	No matches found	No matches found	DDA for preferred ion	[M-H]-1	440923	3.06056e+06	4.67511	13.2781	6.941	2.8	0.000445616	0.00514298	6.4		5.7	7.2	7.6	7.6
	TRUE		C34 H63 N10 O12 P3	Full match	No results	No match	No match	0.47	896.384	895.377	18.173	3.63519e+06	2	0.384396	429			No matches found	No matches found	No matches found	No matches found	No matches found	No matches found	No matches found	No matches found	No matches found	Single match found	No MS2	[M-H]-1	2.30212e+06	176410	33.9479	21.2351	0.077	-3.71	0.000481476	0.00534885	6	3.4	6.8
	TRUE		C47 H60 N4 O3 S2	Full match	No results	No match	No results	0.03	792.411	791.403	32.832	3.63669e+06	6	0.410703	518			No matches found	No matches found	No matches found	No matches found	No matches found	No matches found	No matches found	No matches found	No matches found	No matches found	No MS2	[M-H]-1	3.45403e+06	673425	11.0909	20.1915	0.195	-2.36	0.00107881	0.00783325	4.1	2.2	2.6
	TRUE		C19 H41 N3 O6 P2 S	Full match	No results	No match	No results	4.65	501.221	500.214	4.468	3.64376e+06	2	0.221462	442			No matches found	No matches found	No matches found	No matches found	No matches found	No matches found	No matches found	No matches found	No matches found	No matches found	No MS2	[M-H]-1	3.06591e+06	154069	20.1846	48.2958	0.05	-4.31	0.00314865	0.0139655	6.5	6.9	6.9		5.3	4.9
	TRUE		C5 H11 N O2 P2	Full match	No results	No match	No results	-2.81	179.026	221.06	4.483	3.64597e+06	5	0.0259977	145			No matches found	No matches found	No matches found	No matches found	No matches found	No matches found	No matches found	No matches found	No matches found	No matches found	No MS2	[M+ACN+H]+1	2.91997e+06	556527	17.6298	10.0052	0.191	-2.39	0.000559065	0.00573832	6.3	5.2	5.5	5.1	5.1
	TRUE		C22 H44 N O10 P	Invalid mass	No results	No match	No results	5.43	513.273	512.266	20.444	3.64821e+06	9	0.273067	532			No matches found	No matches found	No matches found	No matches found	No matches found	No matches found	No matches found	No matches found	No matches found	No matches found	No MS2	[M-H]-1	726772	3.44315e+06	11.2072	24.5386	4.738	2.24	0.00543747	0.0190392				3.5	5.8	1.6
	TRUE	Oxirapentyn E	C16 H20 O5	Full match	No results	No results	Full match	3.44	292.132	583.257	17.796	3.6516e+06	50	0.132079	452			No matches found	No matches found	No matches found	No matches found	No matches found	No matches found	No matches found	No matches found	No matches found	Multiple matches found	No MS2	[2M-H]-1	1.70035e+06	95943.6	71.8718	59.6877	0.056	-4.15	0.0109485	0.0293949		0.6	5.2		4.5
	TRUE		C24 H30 Cl N2 O2 P	Full match	No results	No match	No match	1.6	444.174	443.167	37.076	3.67023e+06	22	0.174055	392			No matches found	Single match found	No matches found	No matches found	No matches found	No matches found	No matches found	No matches found	No matches found	No matches found	No MS2	[M-H]-1	3.01455e+06	539620	24.7835	9.46781	0.179	-2.48	0.00371776	0.0152733	6.9	6.9	6.5			7.8
	TRUE		C29 H59 N10 O11 P3	Full match	No results	No match	No results	0.12	816.358	815.351	14.137	3.6774e+06	1	0.357862	438			No matches found	No matches found	No matches found	No matches found	No matches found	No matches found	No matches found	No matches found	No matches found	No matches found	No MS2	[M-H]-1	3.19293e+06	141248	13.6813	62.4377	0.044	-4.5	0.0100311	0.0277861	3.4	4.9	5.7
	TRUE		C60 H95 N8 O18 P S	Full match	No results	No results	No results	0.02	1278.62	640.318	11.515	3.67827e+06	0	-0.377712	-295			No matches found	No matches found	No matches found	No matches found	No matches found	No matches found	No matches found	No matches found	No matches found	No matches found	No MS2	[M+2H]+2	3.33808e+06	157671	41.2115	5.63288	0.047	-4.4	0.00903748	0.0259244	6.3		6.3
	TRUE		C13 H33 N4 O7 P3	Full match	No results	No match	No results	-1.44	450.156	449.148	10.94	3.67892e+06	8	0.155562	346			No matches found	No matches found	No matches found	No matches found	No matches found	No matches found	No matches found	No matches found	No matches found	No matches found	No MS2	[M-H]-1	124307	3.16577e+06	3.38132	9.38773	25.467	4.67	5.09969e-05	0.00225562				6.5	8.1	5.8
	TRUE	Tyrosylleucylserylglycylalanyl-alpha-aspartylleucylasparaginylleucine	C43 H68 N10 O15	No results	No results	Full match	No results	-3.78	964.483	963.476	29.791	3.68163e+06	5	0.482918	501			No matches found	No matches found	No matches found	No matches found	No matches found	No matches found	No matches found	No matches found	No matches found	No matches found	No MS2	[M-H]-1	2.53598e+06	404143	28.4689	74.4556	0.159	-2.65	0.0412774	0.0746186	3.5	4.3	5.4			5.2
	TRUE			No results	No results	No results	No results		1477.62	739.818	23.791	3.68343e+06	0	-0.377835	-256			No matches found	No matches found	No matches found	No matches found	No matches found	No matches found	No matches found	No matches found	No matches found	No matches found	No MS2	[M+2H]+2	3.14886e+06	464461	12.1031	14.1225	0.148	-2.76	7.05487e-05	0.00245763			6.4
	TRUE		C40 H55 N8 O3 P3	Full match	No results	No match	No results	1.72	788.362	787.355	13.94	3.6838e+06	9	0.362355	460			No matches found	No matches found	No matches found	No matches found	No matches found	No matches found	No matches found	No matches found	No matches found	No matches found	No MS2	[M-H]-1	2.87812e+06	119429	23.089	11.3143	0.041	-4.59	0.000237749	0.00391582	6.5	6.5	3.9
	TRUE		C10 H13 N2 O4 P	Full match	No results	No results	No results	3.39	256.062	301.061	14.809	3.6848e+06	4	0.0621618	243			No matches found	No matches found	No matches found	No matches found	No matches found	No matches found	No matches found	No matches found	No matches found	No matches found	DDA for other ion	[M+FA-H]-1	2.82358e+06	479064	17.1164	56.4176	0.17	-2.56	0.0280248	0.0559072	7	7	7	4.5	5.3	2.9
	TRUE	Trimesic acid	C9 H6 O6	Full match	No results	No results	Full match	-2.42	210.016	209.009	14.177	3.68534e+06	4	0.0159292	76			No matches found	No matches found	No matches found	No matches found	Single match found	No matches found	No matches found	No matches found	No matches found	Single match found	DDA for preferred ion	[M-H]-1	485027	3.60379e+06	23.1801	22.9088	7.43	2.89	0.000822528	0.00688005				5.4	4.3	4.3
	TRUE		C20 H11 N5 O2	Full match	No results	No results	No results	4.19	353.093	352.085	20.853	3.68815e+06	4	0.0927543	263			No matches found	No matches found	No matches found	No matches found	No matches found	No matches found	No matches found	No matches found	No matches found	No matches found	No MS2	[M-H]-1	555638	2.95118e+06	12.7144	13.6126	5.311	2.41	7.54574e-05	0.00252299				4.5	5.3	6
	TRUE	Lonchocarpin	C20 H18 O3	Full match	No results	No results	Full match	-2.78	306.125	307.132	5.924	3.68847e+06	35	0.124742	407			Multiple matches found	No matches found	No matches found	No matches found	No matches found	No matches found	No matches found	No matches found	Multiple matches found	Multiple matches found	No MS2	[M+H]+1	3.49738e+06	294878	13.8896	5.48621	0.084	-3.57	0.000337041	0.0045213	4.9	5.7	3.8
	TRUE		C3 H7 Cl N4 O3	Full match	No results	No results	No match	1.06	182.021	181.014	27.467	3.69439e+06	14	0.0208606	115			No matches found	No matches found	Single match found	No matches found	No matches found	No matches found	No matches found	No matches found	No matches found	Multiple matches found	No MS2	[M-H]-1	2.43408e+06	393670	26.6123	57.0626	0.162	-2.63	0.0177126	0.0403793	2.4	1.6	1.2		4.8		1.5
	TRUE		C29 H46 O11	Full match	No results	No results	No match	-0.04	570.304	569.297	11.008	3.69724e+06	0	0.303992	533			No matches found	No matches found	No matches found	No matches found	No matches found	No matches found	No matches found	No matches found	No matches found	Single match found	No MS2	[M-H]-1	3.59095e+06	540266	15.487	3.28706	0.15	-2.73	0.00197928	0.0108069	4.8	5.9	5.9			4.5
	TRUE		C29 H69 N6 O14 P3	Full match	No results	No match	No results	1.57	818.41	817.402	26.541	3.71412e+06	1	0.409742	501			No matches found	No matches found	No matches found	No matches found	No matches found	No matches found	No matches found	No matches found	No matches found	No matches found	No MS2	[M-H]-1	3.59874e+06	172897	19.9817	18.2065	0.048	-4.38	7.4046e-05	0.00249332	4	5.5	7.4
	TRUE		C25 H43 Cl P2 S	Full match	No results	No match	No match	-4.53	472.223	471.216	41.591	3.72565e+06	1	0.222784	472			Multiple matches found	No matches found	No matches found	No matches found	No matches found	No matches found	No matches found	No matches found	Multiple matches found	No matches found	No MS2	[M-H]-1	3.06817e+06	127081	11.5733	6.76279	0.041	-4.59	1.37985e-05	0.00167317	4.1	3.8	3.8
	TRUE	Cryptophycin-19	C34 H41 Cl N2 O7	No results	No results	No results	Full match	-2.58	624.259	666.293	24.275	3.7281e+06	0	0.258616	414			No matches found	No matches found	No matches found	No matches found	No matches found	No matches found	No matches found	No matches found	No matches found	Multiple matches found	No MS2	[M+ACN+H]+1	3.27921e+06	807548	10.1351	21.7461	0.246	-2.02	0.00257199	0.0125003	3.8		4.1	5		5.8
	TRUE	ibha#16	C25 H35 N O8	Full match	No results	No results	Full match	0.55	477.237	476.229	42.77	3.73017e+06	10	0.236531	496			No matches found	No matches found	No matches found	No matches found	No matches found	No matches found	No matches found	No matches found	Multiple matches found	No matches found	No MS2	[M-H]-1	2.71264e+06	114694	19.2641	40.2049	0.042	-4.56	0.00129576	0.00860522	6.7	6.3	5.9	2.3
	TRUE		C17 H30 Cl N8 P	Full match	No results	No match	No match	-0.1	412.202	411.195	16.188	3.73295e+06	5	0.201918	490			No matches found	No matches found	No matches found	No matches found	No matches found	No matches found	No matches found	No matches found	No matches found	Single match found	No MS2	[M-H]-1	603415	3.08138e+06	9.16936	22.1435	5.107	2.35	0.0027716	0.0130079		5.6		5.8	5.4	3.9
	TRUE		C43 H47 N6 O P	Full match	No results	No match	No match	2.98	694.357	693.35	13.514	3.73347e+06	2	0.356968	514			No matches found	No matches found	No matches found	No matches found	No matches found	No matches found	No matches found	No matches found	Single match found	Single match found	No MS2	[M-H]-1	2.90157e+06	108054	22.1204	76.0513	0.037	-4.75	0.0120154	0.0312151	4.3	4.3	6.5			4.9
	TRUE		C34 H50 N10 P2 S	Full match	No results	No match	No match	-0.87	692.341	691.334	16.124	3.74085e+06	18	0.340985	493			No matches found	No matches found	No matches found	No matches found	No matches found	No matches found	No matches found	No matches found	Multiple matches found	No matches found	No MS2	[M-H]-1	2.59431e+06	99658.4	44.6763	9.11591	0.038	-4.7	0.00597017	0.0200933	3.3	5.2	1
	TRUE		C43 H60 O11	Full match	No results	No results	No match	1.52	752.415	751.407	36.585	3.74446e+06	0	0.414704	551			No matches found	No matches found	No matches found	No matches found	No matches found	No matches found	No matches found	No matches found	Single match found	No matches found	No MS2	[M-H]-1	2.78542e+06	369217	36.5896	22.6411	0.133	-2.92	0.00290049	0.0133404	3.4	6	2.6		3.7
	TRUE	LPIM6(19:0/0:0)	C64 H115 O42 P	No results	No results	No results	Full match	-4.72	1586.65	794.334	15.743	3.75114e+06	0	-0.347434	-219			No matches found	No matches found	No matches found	No matches found	No matches found	No matches found	No matches found	No matches found	Single match found	No matches found	No MS2	[M+2H]+2	2.63268e+06	436137	21.7482	4.84438	0.166	-2.59	0.00263918	0.0126648	3.5	5.8
	TRUE		C23 H45 Cl2 N3 O S2	Full match	No results	No match	No results	-0.76	513.238	514.245	11.885	3.75858e+06	10	0.237718	463			No matches found	No matches found	No matches found	No matches found	No matches found	No matches found	No matches found	No matches found	No matches found	No matches found	No MS2	[M+H]+1	3.46637e+06	462535	6.34004	46.5708	0.133	-2.91	0.0181898	0.0410618	3.1	7.3	7.7		2.7	5.3
	TRUE		C20 H42 O9 S	Invalid mass	No results	No match	No match	-5.66	458.252	457.246	9.526	3.76354e+06	2	0.25236	551			No matches found	No matches found	No matches found	No matches found	No matches found	No matches found	No matches found	No matches found	No matches found	Multiple matches found	No MS2	[M-H]-1	3.00464e+06	507009	15.3209	60.4127	0.169	-2.57	0.0404293	0.0734188	3.3	3.3	6.3		2.3	2.7
	TRUE		C33 H52 N10 O5 S	Full match	No results	No match	No match	-1.48	700.383	699.376	25.017	3.76521e+06	8	0.383246	547			No matches found	No matches found	No matches found	No matches found	No matches found	No matches found	No matches found	No matches found	No matches found	Single match found	No MS2	[M-H]-1	1.91579e+06	275581	44.2659	15.5268	0.144	-2.8	0.00529791	0.0187391	5.2	5.5	2.9
	TRUE	Docosanediol-1,14-disulfate	C22 H46 O8 S2	No results	No results	No match	Full match	-4.97	502.261	503.268	14.652	3.76939e+06	5	0.260916	519			No matches found	No matches found	No matches found	No matches found	No matches found	No matches found	No matches found	No matches found	Single match found	No matches found	No MS2	[M+H]+1	2.47198e+06	358008	36.3865	62.3116	0.145	-2.79	0.0257535	0.0525455		2.6	5.3		4.9	4.9
	TRUE	4,5,7-Trimethyl-3-thioxooctahydro-6H-imidazo[4,5-e][1,2,4]triazin-6-one	C7 H13 N5 O S	No results	No results	Full match	No results	-1.2	215.084	214.077	2.947	3.77974e+06	1	0.0838235	390			No matches found	No matches found	No matches found	No matches found	No matches found	No matches found	No matches found	No matches found	No matches found	No matches found	No MS2	[M-H]-1	282949	3.41794e+06	6.58929	25.7077	12.08	3.59	0.00316289	0.014004		7.8		6.2	6.5	3.9
	TRUE	Monascorubrin	C23 H26 O5	No results	No results	Partial match	Full match	3.84	382.179	383.187	27.448	3.78055e+06	23	0.179491	470			No matches found	No matches found	No matches found	No matches found	No matches found	No matches found	No matches found	No matches found	No matches found	Multiple matches found	No MS2	[M+H]+1	3.56758e+06	97196.6	43.3512	9.77886	0.027	-5.2	0.00663805	0.0214441		4.8	0.6
	TRUE		C25 H35 N2 O P S	Full match	No results	No match	No match	2.78	442.222	441.215	18.56	3.78208e+06	2	0.222002	502			No matches found	No matches found	No matches found	No matches found	No matches found	No matches found	No matches found	No matches found	No matches found	Multiple matches found	No MS2	[M-H]-1	3.02989e+06	294828	31.6533	85.6504	0.097	-3.36	0.0393854	0.0719552	5.3	2.2	3.4	4.9	1.5	4.8
	TRUE		C25 H49 N3 O2 P2 S	Full match	No results	No results	No results	3.75	517.304	516.297	36.726	3.78384e+06	0	0.304014	588			No matches found	No matches found	No matches found	No matches found	No matches found	No matches found	No matches found	No matches found	No matches found	No matches found	No MS2	[M-H]-1	2.41849e+06	236494	28.1861	15.2512	0.098	-3.35	0.000503857	0.00546038	6.5	6.5	6.5
	TRUE		C31 H39 N S2	Full match	No results	No results	No match	-1.3	489.252	507.286	37.26	3.78749e+06	4	0.251758	515			No matches found	No matches found	No matches found	No matches found	No matches found	No matches found	No matches found	No matches found	No matches found	Multiple matches found	No MS2	[M+NH4]+1	476817	2.74693e+06	7.41375	33.0149	5.761	2.53	0.00923264	0.0263126				6	6.4	6
	TRUE		C32 H43 O P S	Full match	No results	No results	No match	1.96	506.278	507.285	37.245	3.78749e+06	92	0.278215	550			No matches found	No matches found	No matches found	No matches found	No matches found	No matches found	No matches found	No matches found	No matches found	Multiple matches found	No MS2	[M+H]+1	417871	2.74693e+06	9.90382	33.0149	6.574	2.72	0.00741021	0.0229579				6	6.4	6
	TRUE		C15 H32 N2 S4	Full match	No results	No match	No match	1.72	368.145	369.153	12.356	3.78784e+06	7	0.145464	395			No matches found	No matches found	No matches found	No matches found	No matches found	No matches found	No matches found	No matches found	Single match found	Multiple matches found	No MS2	[M+H]+1	682200	3.40271e+06	7.58656	25.4574	4.988	2.32	0.00690958	0.0219795				4.3	4.3	6.2
	TRUE		C28 H30 O3 P2	Full match	No results	No match	No match	0.88	476.167	475.16	10.723	3.78892e+06	14	0.167435	352			Single match found	No matches found	No matches found	No matches found	No matches found	No matches found	No matches found	No matches found	Single match found	Multiple matches found	No MS2	[M-H]-1	2.44529e+06	273599	37.9306	59.5691	0.112	-3.16	0.0167968	0.0389677	3	6	6		5.3	5.3
	TRUE		C5 H2 Cl3 N3 O P2	Full match	No results	No results	No results	-1.56	286.873	285.866	7.522	3.78929e+06	0	-0.126581	-441			No matches found	No matches found	No matches found	No matches found	No matches found	No matches found	No matches found	No matches found	No matches found	No matches found	No MS2	[M-H]-1	3.04327e+06	589830	14.2769	45.8864	0.194	-2.37	0.0207891	0.0450936	7.6	6	7.6	2.7	5.3	5.9
	TRUE			No results	No results	No results	No results		317.747	316.739	2.959	3.79239e+06	0	-0.253282	-797			No matches found	No matches found	No matches found	No matches found	No matches found	No matches found	No matches found	No matches found	No matches found	No matches found	No MS2	[M-H]-1	119864	1.26235e+06	15.8749	71.1661	10.532	3.4	0.0160352	0.0377681				4.8	5.2
	TRUE		C24 H37 N5 O2 S2	Full match	No results	No results	No results	-2.57	491.238	490.23	10.037	3.79486e+06	0	0.237607	484			No matches found	No matches found	No matches found	No matches found	No matches found	No matches found	No matches found	No matches found	No matches found	No matches found	No MS2	[M-H]-1	3.39459e+06	554591	20.7085	54.378	0.163	-2.61	0.0205522	0.0447296	3.5	2.8	5.8	0	2.9
	TRUE		C30 H42 N2 S5	Full match	No results	No match	No match	0.4	590.195	589.188	24.009	3.79498e+06	8	0.195387	331			No matches found	No matches found	No matches found	No matches found	No matches found	No matches found	No matches found	No matches found	No matches found	Single match found	No MS2	[M-H]-1	3.39281e+06	386868	6.98725	28.4641	0.114	-3.13	0.00359752	0.015011	6.2	5.8	7.3
	TRUE		C9 H19 O2 P3 S	Full match	No results	No match	No match	1.42	284.032	283.025	5.509	3.79534e+06	7	0.032263	114			Multiple matches found	No matches found	No matches found	No matches found	No matches found	No matches found	No matches found	No matches found	Multiple matches found	No matches found	No MS2	[M-H]-1	3.64416e+06	346117	5.80787	56.9524	0.095	-3.4	0.02513	0.0516167	4.3	8.1	8.1		2.3
	TRUE			No results	No results	No results	No results		259.165	260.173	35.628	3.79614e+06	0	0.16531	638			No matches found	No matches found	No matches found	No matches found	No matches found	No matches found	No matches found	No matches found	No matches found	No matches found	No MS2	[M+H]+1	2.61897e+06	508865	43.3973	52.3783	0.194	-2.36	0.0206377	0.0448449		1	4.4	4.5	4.9	5.2
	TRUE		C18 H9 N2 O6 P	Full match	No results	No match	No match	-0.97	380.019	379.012	8.653	3.80128e+06	3	0.0194531	51			Multiple matches found	No matches found	No matches found	No matches found	No matches found	No matches found	No matches found	No matches found	Multiple matches found	Single match found	No MS2	[M-H]-1	3.50859e+06	736245	13.2387	60.8857	0.21	-2.25	0.0497325	0.0862541	7.2	6	7.6	1.1	4.4
	TRUE		C15 H9 N5 O	Full match	No results	No results	No match	-2.83	275.08	256.062	32.997	3.80173e+06	20	0.0799327	291			No matches found	No matches found	No matches found	No matches found	No matches found	No matches found	No matches found	No matches found	No matches found	Single match found	No MS2	[M-H-H2O]-1	560548	3.5167e+06	12.4397	10.5714	6.274	2.65	5.09109e-05	0.00225562				7.9	5.7	3.8
	TRUE	(2Z,14E)-23-Methyl-20,26-dioxa-3,14-diazapentacyclo[25.2.2.2~4,7~.2~10,13~.2~16,19~]heptatriaconta-1(29),2,4,6,10,12,14,16,18,27,30,32,34,36-tetradecaene	C34 H34 N2 O2	No results	No results	Full match	No results	-4.66	502.26	501.252	13.718	3.80556e+06	6	0.259688	517			No matches found	No matches found	No matches found	No matches found	No matches found	No matches found	No matches found	No matches found	No matches found	No matches found	No MS2	[M-H]-1	2.75573e+06	76749.9	39.4415	34.8975	0.028	-5.17	0.000505204	0.00546372	6	3	6
	TRUE	5,7-Dimethoxy-6-C-methylflavone	C18 H16 O4	No results	No results	Partial match	Full match	-0.1	296.105	297.112	27.548	3.81034e+06	60	0.104831	354			Multiple matches found	No matches found	No matches found	No matches found	No matches found	No matches found	No matches found	No matches found	Multiple matches found	Multiple matches found	No MS2	[M+H]+1	3.47058e+06	678515	14.8869	5.74488	0.196	-2.35	0.0011815	0.00819361	6.8	6.8	4.5
	TRUE		C8 H23 N10 O2 P3	Full match	No match	No match	No match	-3.44	384.121	385.128	14.975	3.81036e+06	42	0.120507	314			Multiple matches found	No matches found	Single match found	No matches found	No matches found	No matches found	No matches found	No matches found	Multiple matches found	Multiple matches found	No MS2	[M+H]+1	2.9354e+06	461667	19.2171	16.6666	0.157	-2.67	0.000199323	0.00366596	6.7	4.8	6.3		6.4	6.4
	TRUE	1-benzylimidazole	C10 H10 N2	No results	No results	Full match	No results	-3.67	158.084	317.174	8.89	3.81171e+06	45	0.083818	530			No matches found	No matches found	No matches found	No matches found	No matches found	No matches found	No matches found	No matches found	No matches found	No matches found	No MS2	[2M+H]+1	3.34152e+06	619474	15.8029	17.7944	0.185	-2.43	0.000311255	0.00436766	2.5	5.2	4			6.3
	TRUE		C22 H43 Cl2 N2 O3 P S	Full match	No results	No match	No match	4.44	516.213	515.206	19.535	3.81185e+06	13	0.2132	413			No matches found	No matches found	No matches found	No matches found	No matches found	No matches found	No matches found	No matches found	No matches found	Multiple matches found	No MS2	[M-H]-1	2.3703e+06	130544	31.2044	9.66292	0.055	-4.18	0.00147368	0.00920373	0.7	5.3	5.3
	TRUE	Versicoloritide B	C30 H35 N5 O5	Full match	No results	No results	Full match	-0.56	545.264	544.256	13.38	3.81306e+06	9	0.263513	483			No matches found	No matches found	No matches found	No matches found	No matches found	No matches found	No matches found	No matches found	Multiple matches found	Multiple matches found	No MS2	[M-H]-1	402645	3.27626e+06	3.53532	29.2993	8.137	3.02	0.00797834	0.0239889				6.5	4.6	4.3
	TRUE		C22 H41 O3 P3	Full match	No results	No match	No results	2.87	446.228	447.235	9.217	3.82987e+06	2	0.228136	511			No matches found	No matches found	No matches found	No matches found	No matches found	No matches found	No matches found	No matches found	No matches found	No matches found	No MS2	[M+H]+1	2.5086e+06	304248	29.3031	2.34921	0.121	-3.04	0.00492919	0.0179286	3.1	3.9	6.2
	TRUE		C14 H14 O6 S	Full match	No results	No results	No results	1.19	310.051	309.044	8.792	3.83447e+06	7	0.0514783	166			No matches found	No matches found	No matches found	No matches found	No matches found	No matches found	No matches found	No matches found	No matches found	No matches found	No MS2	[M-H]-1	3.35195e+06	93707.1	10.4398	93.8421	0.028	-5.16	0.0237874	0.0495671	5.3	6	7.6		0.8
	TRUE			No results	No results	No results	No results		343.187	344.194	37.762	3.83512e+06	0	0.186554	544	0	0	No matches found	No matches found	No matches found	No matches found	No matches found	No matches found	No matches found	No matches found	No matches found	No matches found	DDA for preferred ion	[M+H]+1	354778	2.31314e+06	8.40914	49.9872	6.52	2.7	0.0221601	0.0471621				5.2	5.2	5.5
	TRUE		C37 H54 N10 O3	Full match	No results	No results	No match	3.58	686.44	685.433	34.22	3.83895e+06	0	0.44049	642			No matches found	No matches found	No matches found	No matches found	No matches found	No matches found	No matches found	No matches found	No matches found	Single match found	No MS2	[M-H]-1	781039	3.70263e+06	34.4471	28.8844	4.741	2.25	0.00920122	0.026249				4.3	3.5	4.3
	TRUE		C24 H31 N O2	Full match	No results	No results	No results	-0.8	365.235	366.242	38.161	3.84356e+06	6	0.235186	644			No matches found	No matches found	No matches found	No matches found	No matches found	No matches found	No matches found	No matches found	No matches found	No matches found	No MS2	[M+H]+1	3.09876e+06	665366	31.1034	2.72155	0.215	-2.22	0.0161911	0.0380356	6	3.4	3.8
	TRUE		C19 H43 N7 O P2 S2	Full match	No results	No match	No results	-4.26	511.242	510.235	10.093	3.84531e+06	3	0.242393	474			No matches found	No matches found	No matches found	No matches found	No matches found	No matches found	No matches found	No matches found	No matches found	No matches found	No MS2	[M-H]-1	1.97431e+06	91475.2	43.8701	10.2958	0.046	-4.43	0.00319868	0.0140967	5.5	1.7	4.8
	TRUE			No results	No results	No results	No results		357.238	340.235	35.65	3.85492e+06	0	0.237866	666			No matches found	No matches found	No matches found	No matches found	No matches found	No matches found	No matches found	No matches found	No matches found	No matches found	No MS2	[M+H-H2O]+1	3.0555e+06	643299	44.6012	11.6348	0.211	-2.25	0.0411422	0.0744418		5.2		6.9	7.2
	TRUE		C2 H N8 O P3 S	Full match	No results	No results	No results	1.69	277.921	276.914	5.918	3.85615e+06	0	-0.078844	-284			No matches found	No matches found	No matches found	No matches found	No matches found	No matches found	No matches found	No matches found	No matches found	No matches found	No MS2	[M-H]-1	3.7644e+06	457361	27.7028	28.367	0.121	-3.04	0.00156494	0.00947804	5.8	5.4	5.8	5.2
	TRUE		C23 H34 Cl N O S5	Full match	No results	No match	No match	3.68	535.095	534.088	13.542	3.85636e+06	3	0.0952159	178			No matches found	No matches found	Single match found	No matches found	No matches found	No matches found	No matches found	No matches found	No matches found	No matches found	No MS2	[M-H]-1	3.3439e+06	833138	11.802	54.3398	0.249	-2	0.0483064	0.0843998	4.1	7.2	4.5	1.9	2.5	4.4
	TRUE		C8 H19 N5 P2	Full match	No results	No match	No results	3.39	247.112	248.12	33.439	3.8611e+06	9	0.112406	455			No matches found	No matches found	No matches found	No matches found	No matches found	No matches found	No matches found	No matches found	No matches found	No matches found	No MS2	[M+H]+1	2.47423e+06	272276	35.0063	14.8182	0.11	-3.18	0.00236505	0.0119599	5.3	2.2	2.2
	TRUE		C19 H51 N9 O9 P2	Full match	No results	No match	No results	4.36	611.331	610.324	12.261	3.86223e+06	1	0.331161	542			No matches found	No matches found	No matches found	No matches found	No matches found	No matches found	No matches found	No matches found	No matches found	No matches found	No MS2	[M-H]-1	3.58373e+06	381834	11.3393	64.0638	0.107	-3.23	0.0287784	0.057041	7.6	7.6	7.6
	TRUE		C32 H63 N4 O7 P	Full match	No results	No results	No results	2.27	646.445	645.436	35.181	3.87488e+06	0	0.444906	688			No matches found	No matches found	No matches found	No matches found	No matches found	No matches found	No matches found	No matches found	No matches found	No matches found	No MS2	[M-H]-1	351109	2.7844e+06	39.6034	29.4569	7.93	2.99	0.00246633	0.0122397		5.8		6.9	5	6.5
	TRUE	N-[4-(2,4-Dimethylbenzyl)-1-piperazinyl]-1-(3-nitrophenyl)methanimine	C20 H24 N4 O2	Full match	No results	Not the top hit	No match	-3.65	352.189	387.158	13.198	3.87713e+06	30	0.188641	536			No matches found	No matches found	No matches found	No matches found	No matches found	No matches found	No matches found	No matches found	No matches found	Multiple matches found	No MS2	[M+Cl]-1	3.58008e+06	530801	8.26626	16.9581	0.148	-2.75	0.000523209	0.00555681	7.3	6.2	8.1	4.5	6.1	4.9
	TRUE		C30 H62 N2 O14 P2	Full match	No results	No match	No results	-0.5	736.367	735.36	13.133	3.87851e+06	6	0.367262	499			No matches found	No matches found	No matches found	No matches found	No matches found	No matches found	No matches found	No matches found	No matches found	No matches found	No MS2	[M-H]-1	1.55688e+06	105772	66.9382	12.1747	0.068	-3.88	0.0127128	0.0323473	3.3	5.2	5.2
	TRUE		C6 H19 N7 O13	Full match	No results	No match	No match	4.68	397.106	396.099	2.874	3.8818e+06	10	0.10594	267			No matches found	No matches found	No matches found	No matches found	No matches found	No matches found	No matches found	No matches found	No matches found	Single match found	No MS2	[M-H]-1	3.25615e+06	728799	10.9888	51.103	0.224	-2.16	0.034264	0.064835	7.2	5.7	7.2	1.7		4.8
	TRUE	(Trimethylphosphoranylidene)acetonitrile	C5 H10 N P	Full match	No results	Full match	No results	0.2	115.055	116.062	44.828	3.88247e+06	1	0.0551089	479			No matches found	No matches found	No matches found	No matches found	No matches found	No matches found	No matches found	No matches found	No matches found	No matches found	No MS2	[M+H]+1	3.63377e+06	521143	11.1351	63.9013	0.143	-2.8	0.0344808	0.0651536	2.6	2.6	2.6	0.8	4.5	1.4
	TRUE	Hexestrol	C18 H22 O2	No results	Partial match	Partial match	Full match	0.03	270.162	253.159	7.915	3.89056e+06	37	0.161988	600			No matches found	Multiple matches found	Single match found	No matches found	No matches found	No matches found	No matches found	No matches found	Multiple matches found	Multiple matches found	No MS2	[M+H-H2O]+1	3.66749e+06	353719	6.94976	17.5305	0.096	-3.37	0.000463798	0.00524178	4.6	4.3	7.7		6.1
	TRUE		C32 H36 N8 O3	Full match	No results	No results	No match	-3.2	580.289	579.282	12.291	3.89068e+06	4	0.289179	498			No matches found	No matches found	No matches found	No matches found	No matches found	No matches found	No matches found	No matches found	No matches found	Multiple matches found	No MS2	[M-H]-1	3.04249e+06	255510	26.0612	46.8875	0.084	-3.57	0.00317757	0.0140476	6.5	2	6.2
	TRUE		C26 H42 N O8 P	Full match	No results	No results	No match	-1.19	527.264	526.257	32.585	3.89215e+06	33	0.264174	501			No matches found	No matches found	No matches found	No matches found	No matches found	No matches found	No matches found	No matches found	No matches found	Single match found	No MS2	[M-H]-1	2.05004e+06	438788	50.0704	5.0989	0.214	-2.22	0.02648	0.0536639		4.8
	TRUE	Arg-Asp	C10 H19 N5 O5	No results	No results	Full match	No results	3.58	289.14	290.147	18.48	3.89433e+06	5	0.139654	483			No matches found	No matches found	No matches found	No matches found	No matches found	No matches found	No matches found	No matches found	No matches found	No matches found	No MS2	[M+H]+1	3.37554e+06	350446	32.7326	28.1986	0.104	-3.27	0.00168975	0.00990918			5.3		5.6
	TRUE		C27 H32 N7 O P S	Full match	No results	No results	No results	-2.57	533.211	532.204	9.852	3.89632e+06	1	0.211298	396			No matches found	No matches found	No matches found	No matches found	No matches found	No matches found	No matches found	No matches found	No matches found	No matches found	No MS2	[M-H]-1	1.983e+06	143001	52.8381	7.42345	0.072	-3.79	0.00975887	0.0272697	1	4.8	4.8
	TRUE		C19 H19 Cl S	Full match	No results	No match	No match	-0.08	314.09	359.088	13.351	3.90148e+06	37	0.0895744	285			No matches found	No matches found	No matches found	No matches found	No matches found	No matches found	No matches found	No matches found	Single match found	Multiple matches found	No MS2	[M+FA-H]-1	312736	3.50103e+06	11.6305	10.5357	11.195	3.48	1.25106e-05	0.00163702				4.5	5.7	7.6
	TRUE	(1R,2R,6S,6aS,11bS,11cS)-6a-(Allyloxy)-6-{[(3-buten-1-yloxy)carbonyl][2-(2-hydroxyethoxy)ethyl]amino}-4-(ethoxyimino)-1,2-bis(4-hydroxybutyl)-1,2,4,5,6,6a,11b,11c-octahydrobenzo[kl]xanthen-10-yl ethyl carbamate	C41 H61 N3 O11	No results	No results	Full match	No results	4.48	771.434	772.442	37.109	3.90254e+06	1	0.434062	563			No matches found	No matches found	No matches found	No matches found	No matches found	No matches found	No matches found	No matches found	No matches found	No matches found	No MS2	[M+H]+1	2.81494e+06	608052	27.9307	50.8936	0.216	-2.21	0.0186247	0.0417468	4.6	3.9	6.2			4.9
	TRUE	4-Hydroxybenzoic acid, 2TBDMS	C19 H34 O3 Si2	No results	No results	No match	Full match	2.97	366.206	411.204	20.629	3.90748e+06	21	0.205736	562			No matches found	No matches found	Single match found	No matches found	Single match found	No matches found	No matches found	Single match found	Multiple matches found	Multiple matches found	No MS2	[M+FA-H]-1	2.88188e+06	665454	19.3271	38.3533	0.231	-2.11	0.0114188	0.0301799	3.3	6.3	4.8	5.4	4.1	2.4
	TRUE		C5 H10 O8	Full match	No results	No match	No results	1.46	198.038	240.072	3.859	3.90757e+06	3	0.0378569	191			No matches found	No matches found	No matches found	No matches found	No matches found	No matches found	No matches found	No matches found	No matches found	No matches found	No MS2	[M+ACN+H]+1	3.25392e+06	618413	13.3244	44.1807	0.19	-2.4	0.0194348	0.0430877	7.2	7.6	7.9		2.5
	TRUE		C39 H57 N8 O6 P3	Full match	No results	No match	No results	-0.63	826.361	825.354	33.767	3.92029e+06	4	0.360869	437			No matches found	No matches found	No matches found	No matches found	No matches found	No matches found	No matches found	No matches found	No matches found	No matches found	No MS2	[M-H]-1	2.84116e+06	492139	21.8346	19.1873	0.173	-2.53	0.000355913	0.00465063	4.3	3.5	3.5
	TRUE		C20 H39 N3 O16	Full match	No results	No match	No results	2.86	577.235	576.227	36.434	3.92368e+06	2	0.234681	407			No matches found	No matches found	No matches found	No matches found	No matches found	No matches found	No matches found	No matches found	No matches found	No matches found	No MS2	[M-H]-1	626160	2.58745e+06	20.2879	29.0126	4.132	2.05	0.00216431	0.0113674				2	4.3	6.5
	TRUE		C7 H11 N O4 P2	Full match	No results	No match	No results	-2.32	235.016	277.05	11.225	3.92986e+06	3	0.0157845	67			No matches found	No matches found	No matches found	No matches found	No matches found	No matches found	No matches found	No matches found	No matches found	No matches found	No MS2	[M+ACN+H]+1	571482	3.41358e+06	39.0942	9.49387	5.973	2.58	0.0117842	0.0308185			3.4	3.9	3.9	6.9
	TRUE	Luteoride C	C17 H20 N2 O5	No results	No results	Partial match	Full match	0.18	332.137	333.144	13.14	3.93135e+06	35	0.137283	413			No matches found	No matches found	No matches found	No matches found	No matches found	No matches found	No matches found	No matches found	No matches found	Multiple matches found	No MS2	[M+H]+1	875694	3.74467e+06	10.8369	3.14884	4.276	2.1	0.00086617	0.00706377				4.4	4.8	6.3
	TRUE		C37 H30 N4 O2 S2	Full match	No results	No match	No match	2.32	626.182	625.175	36.891	3.93153e+06	13	0.182471	291			Multiple matches found	No matches found	No matches found	No matches found	No matches found	No matches found	No matches found	No matches found	Single match found	No matches found	No MS2	[M-H]-1	3.34528e+06	189784	9.72725	5.19594	0.057	-4.14	1.68941e-05	0.00168048	8.1	3.9	8.1			7.4
	TRUE		C39 H59 N10 O5 P3	Full match	No results	No match	No results	-1.98	840.387	841.394	34.976	3.93506e+06	2	0.386612	460			No matches found	No matches found	No matches found	No matches found	No matches found	No matches found	No matches found	No matches found	No matches found	No matches found	No MS2	[M+H]+1	894945	3.68722e+06	11.9553	9.19549	4.12	2.04	0.000130213	0.00315447				8.4	8.4	7.7
	TRUE		C32 H72 N8 O14 P2	Full match	No results	No match	No results	-1.14	854.463	853.456	21.968	3.93779e+06	2	0.463346	542			No matches found	No matches found	No matches found	No matches found	No matches found	No matches found	No matches found	No matches found	No matches found	No matches found	No MS2	[M-H]-1	3.70625e+06	174808	5.06552	21.3002	0.047	-4.41	0.00106489	0.00777864	3.5	3.5	3.5
	TRUE		C21 H15 N5 O	Full match	No results	No results	No match	-4.18	353.126	336.123	12.135	3.93998e+06	34	0.126184	357			No matches found	Single match found	Single match found	No matches found	No matches found	No matches found	No matches found	No matches found	No matches found	No matches found	No MS2	[M+H-H2O]+1	631409	3.58434e+06	6.09853	15.8912	5.677	2.51	0.00120346	0.00828357				6.7	4	3.6
	TRUE		C27 H41 N O5 P2	Full match	No results	No match	No results	2.1	521.247	520.24	8.416	3.94344e+06	3	0.24709	474			No matches found	No matches found	No matches found	No matches found	No matches found	No matches found	No matches found	No matches found	No matches found	No matches found	No MS2	[M-H]-1	3.31349e+06	114673	14.814	10.0731	0.035	-4.85	1.56767e-05	0.00167765	3.4	4.9	7.6
	TRUE		C24 H43 N7 O S2	Full match	No results	No match	No results	3.71	509.299	508.292	35.269	3.94386e+06	8	0.298942	587			No matches found	No matches found	No matches found	No matches found	No matches found	No matches found	No matches found	No matches found	No matches found	No matches found	No MS2	[M-H]-1	3.67497e+06	566298	5.3947	16.1984	0.154	-2.7	0.00109669	0.00790363	7.3	7.7	7.7
	TRUE	(2Z)-[({4-[(5-Methyl-2-phenyl-1,3-oxazol-4-yl)methoxy]benzyl}oxy)imino](4-phenoxyphenyl)acetic acid	C32 H26 N2 O6	No results	No results	Full match	No results	-2.42	534.178	579.176	28.373	3.94557e+06	2	0.177794	333			No matches found	No matches found	No matches found	No matches found	No matches found	No matches found	No matches found	No matches found	No matches found	No matches found	No MS2	[M+FA-H]-1	3.49773e+06	355066	8.31498	21.0682	0.102	-3.3	0.0010458	0.00771006	5	4.6	5.8
	TRUE	(3'E)-1-Allyl-3'-[(3-fluoro-4-methylphenyl)(hydroxy)methylene]-1'-[3-(4-morpholinyl)propyl]spiro[indole-3,2'-pyrrolidine]-2,4',5'(1H)-trione	C29 H30 F N3 O5	No results	No results	Full match	No results	-4.69	519.215	518.207	9.433	3.94591e+06	6	0.214515	413			No matches found	No matches found	No matches found	No matches found	No matches found	No matches found	No matches found	No matches found	No matches found	No matches found	No MS2	[M-H]-1	3.7065e+06	239854	8.78798	13.0433	0.065	-3.95	2.21122e-05	0.00176949	5.8	5.4	6.9	2	2	6.2
	TRUE		C16 H41 N10 O4 P S	Full match	No results	No results	No results	-4.83	500.275	499.267	28.048	3.94764e+06	0	0.274641	549			No matches found	No matches found	No matches found	No matches found	No matches found	No matches found	No matches found	No matches found	No matches found	No matches found	No MS2	[M-H]-1	590268	2.59083e+06	10.1505	29.2491	4.389	2.13	0.00534298	0.0188238				6.5	6.5	6.5
	TRUE		C44 H71 O5 P3	Full match	No results	No match	No match	3.38	772.454	773.461	25.479	3.95714e+06	12	0.454043	588			No matches found	No matches found	No matches found	No matches found	No matches found	No matches found	No matches found	No matches found	No matches found	Multiple matches found	No MS2	[M+H]+1	2.97679e+06	378181	33.4285	11.9602	0.127	-2.98	0.00535483	0.0188509	5.7		5.7
	TRUE		C6 H20 N8 O7 P2	Full match	No results	No match	No match	4.32	378.095	379.102	8.811	3.96091e+06	8	0.0946521	250			No matches found	No matches found	No matches found	No matches found	No matches found	No matches found	No matches found	No matches found	No matches found	Multiple matches found	No MS2	[M+H]+1	1.76968e+06	207724	61.4176	4.73238	0.117	-3.09	0.0199236	0.0437921	5.2	4	0.2
	TRUE			No results	No results	No results	No results		1338.62	670.319	33.969	3.96418e+06	0	-0.375759	-281			No matches found	No matches found	No matches found	No matches found	No matches found	No matches found	No matches found	No matches found	No matches found	No matches found	No MS2	[M+2H]+2	822734	3.65527e+06	7.42586	6.82472	4.443	2.15	1.43262e-05	0.00167765				8.4	6.2	5.8
	TRUE	5-Hydroxy-7,8-dimethoxyflavanone 5-rhamnoside	C23 H26 O9	Full match	No results	No results	Full match	4.08	446.159	447.167	12.099	3.96436e+06	2	0.159502	357			Single match found	No matches found	No matches found	No matches found	No matches found	No matches found	No matches found	No matches found	Single match found	Multiple matches found	No MS2	[M+H]+1	3.71703e+06	268781	7.678	1.31544	0.072	-3.79	0.000203277	0.00369724		7.7	7.7
	TRUE	9-methylstreptimidone 2-α-D-glucopyranoside	C23 H35 N O9	No results	No results	Not the top hit	Full match	4.25	469.233	468.225	30.102	3.96685e+06	5	0.233176	497			No matches found	No matches found	No matches found	No matches found	No matches found	No matches found	No matches found	No matches found	No matches found	Single match found	No MS2	[M-H]-1	3.67684e+06	351756	15.8993	15.3654	0.096	-3.39	6.31577e-05	0.0023984	4.8	4.4	6.3
	TRUE		C8 H4 N3 P	Full match	No results	No results	No results	-3.06	173.014	172.006	24.827	3.97776e+06	0	0.0137544	79			No matches found	No matches found	No matches found	No matches found	No matches found	No matches found	No matches found	No matches found	No matches found	No matches found	No MS2	[M-H]-1	3.34798e+06	661163	26.0871	34.2627	0.197	-2.34	0.004577	0.0172154	4.3	4.3	6.2		5.7	5.4
	TRUE		C25 H20 N3 P	Full match	No results	No results	No match	-1.56	393.139	394.146	35.364	3.98124e+06	3	0.138872	353			No matches found	No matches found	No matches found	No matches found	Single match found	No matches found	No matches found	No matches found	No matches found	No matches found	No MS2	[M+H]+1	3.61817e+06	884508	24.7162	16.6398	0.244	-2.03	0.00303924	0.0136983	6.2	4.3	5.8		4
	TRUE	podocarpic acid	C17 H22 O3	No results	No results	Full match	Full match	-0.59	274.157	255.139	12.57	3.98129e+06	12	0.156734	572			No matches found	No matches found	No matches found	No matches found	No matches found	No matches found	No matches found	No matches found	Single match found	Multiple matches found	No MS2	[M-H-H2O]-1	3.07207e+06	112151	16.4081	11.9233	0.037	-4.78	1.44613e-05	0.00167765	4.8	2.9	5.2
	TRUE		C8 H15 N O4 P2	Full match	No results	No match	No results	-2.19	251.047	252.054	11.37	3.98134e+06	12	0.0470811	188			No matches found	No matches found	No matches found	No matches found	No matches found	No matches found	No matches found	No matches found	No matches found	No matches found	No MS2	[M+H]+1	472294	3.11181e+06	31.0924	30.366	6.589	2.72	0.00263499	0.0126581		2.4	3.8	5.7	5.7	6
	TRUE		C43 H54 N10 O4	Full match	No results	No match	No match	-4.02	774.43	757.427	34.911	3.98585e+06	3	0.429837	555			No matches found	No matches found	No matches found	No matches found	No matches found	No matches found	No matches found	No matches found	Multiple matches found	No matches found	No MS2	[M+H-H2O]+1	760756	3.43393e+06	34.2822	25.4629	4.514	2.17	0.00592515	0.0199969				6.9
	TRUE		C13 H33 N10 O5 P S	Full match	No results	No match	No match	4.66	472.212	471.204	25.591	3.99066e+06	20	0.211574	448			Multiple matches found	No matches found	Single match found	No matches found	No matches found	No matches found	No matches found	No matches found	Single match found	Multiple matches found	No MS2	[M-H]-1	375354	3.15145e+06	5.03027	16.9539	8.396	3.07	0.000867525	0.00706728				5.2	5.2	6.7
	TRUE	9S-HpHtrE	C16 H26 O4	No results	No results	Partial match	Full match	0.1	282.183	281.176	12.331	3.99322e+06	12	0.183137	649			No matches found	No matches found	No matches found	No matches found	No matches found	No matches found	No matches found	No matches found	Multiple matches found	Multiple matches found	No MS2	[M-H]-1	938204	3.78064e+06	44.6499	30.8923	4.03	2.01	0.0272611	0.0548179	4	3.3	3.6	5.7	4.1	4.1
	TRUE	Phellinin A1	C28 H32 O5	No results	No results	Partial match	Full match	0.6	448.225	449.233	17.435	3.99322e+06	6	0.225245	503			No matches found	No matches found	No matches found	No matches found	No matches found	No matches found	No matches found	No matches found	No matches found	Multiple matches found	No MS2	[M+H]+1	3.26425e+06	349663	18.946	6.11073	0.107	-3.22	0.00101892	0.00762232	5.9	2.9	4.8
	TRUE		C11 H25 N7 O3 S3	Full match	No results	No match	No results	-3.91	399.117	398.109	12.718	3.99584e+06	11	0.116538	292			No matches found	No matches found	No matches found	No matches found	No matches found	No matches found	No matches found	No matches found	No matches found	No matches found	No MS2	[M-H]-1	2.55876e+06	163324	32.59	43.5493	0.064	-3.97	0.00156224	0.0094721	6	6	6.4		4.5
	TRUE	5-Fluoro-6-methoxy-2,4(1H,3H)-pyrimidinedione	C5 H5 F N2 O3	No results	No results	Full match	No results	-1.97	160.028	159.021	12.76	4.00232e+06	1	0.0281049	176			No matches found	No matches found	No matches found	No matches found	No matches found	No matches found	No matches found	No matches found	No matches found	No matches found	No MS2	[M-H]-1	1.83914e+06	221761	49.485	11.4145	0.121	-3.05	0.00904207	0.0259329	4.8	4.4
	TRUE		C41 H74 N5 O10 P3	Full match	No results	No match	No results	0.52	889.465	890.473	37.337	4.00696e+06	1	0.465319	523			No matches found	No matches found	No matches found	No matches found	No matches found	No matches found	No matches found	No matches found	No matches found	No matches found	No MS2	[M+H]+1	2.66143e+06	480739	38.3	11.4089	0.181	-2.47	0.0102338	0.0281497	5.3	2.2	1.5
	TRUE		C48 H74 N2 O16 P2	Full match	No results	No results	No results	0.56	996.452	995.445	30.368	4.0081e+06	1	0.451918	454			No matches found	No matches found	No matches found	No matches found	No matches found	No matches found	No matches found	No matches found	No matches found	No matches found	No MS2	[M-H]-1	3.26042e+06	200195	15.1509	7.53994	0.061	-4.03	9.70839e-05	0.00280399	6.3	6.3	7.4
	TRUE	(9Z_15Z)-(13S)-12_13-Epoxyoctadeca-9_11_15-trienoicacid	C18 H28 O3	Full match	Partial match	Partial match	Full match	1.12	292.204	291.197	31.944	4.0205e+06	21	0.204171	699			No matches found	No matches found	Multiple matches found	No matches found	Single match found	No matches found	No matches found	No matches found	Multiple matches found	Multiple matches found	No MS2	[M-H]-1	929965	3.76947e+06	10.021	8.75603	4.053	2.02	6.44744e-05	0.0024172				5.8	3.5	6.9
	TRUE		C16 H22 S2	Full match	No results	No results	No match	-2.83	278.116	277.108	10.781	4.02187e+06	35	0.115505	415			No matches found	No matches found	No matches found	No matches found	No matches found	No matches found	No matches found	No matches found	Single match found	Multiple matches found	No MS2	[M-H]-1	3.69495e+06	727041	5.0211	41.4989	0.197	-2.35	0.0203782	0.0444811	4.3	3.9	5.4	1.7	1.9
	TRUE		C2 H5 N O5	Full match	No results	No results	No results	3.9	123.017	165.051	4.48	4.02651e+06	0	0.0172521	140	0	0	No matches found	No matches found	No matches found	No matches found	No matches found	No matches found	No matches found	No matches found	No matches found	No matches found	DDA for preferred ion	[M+ACN+H]+1	3.7582e+06	808796	28.5229	48.2389	0.215	-2.22	0.0212628	0.0458144	4.6	2.8	4.3	2.7	3.6	1.4
	TRUE		C6 H5 N6 O2 P3	Full match	No results	No match	No results	-2.66	285.968	328.002	6.921	4.0308e+06	2	-0.0320776	-112			No matches found	No matches found	No matches found	No matches found	No matches found	No matches found	No matches found	No matches found	No matches found	No matches found	No MS2	[M+ACN+H]+1	403053	3.43418e+06	35.009	12.9979	8.52	3.09	0.00396109	0.0158645				5.3	4.1	3
	TRUE		C15 H29 N4 O3 P S2	Full match	No results	No match	No match	-4.48	408.14	407.133	10.936	4.03214e+06	11	0.140039	343			No matches found	No matches found	No matches found	No matches found	No matches found	No matches found	No matches found	No matches found	Single match found	Multiple matches found	No MS2	[M-H]-1	3.03261e+06	388804	22.4689	1.27819	0.128	-2.96	0.00348569	0.0147576	6.5	3.9	6.5
	TRUE		C21 H42 N9 O9 P S	Full match	No results	No match	No results	-4.12	627.254	626.247	25.019	4.03283e+06	6	0.253798	405			No matches found	No matches found	No matches found	No matches found	No matches found	No matches found	No matches found	No matches found	No matches found	No matches found	No MS2	[M-H]-1	3.90908e+06	514952	5.66681	37.282	0.132	-2.92	0.0103532	0.0283481	5.4	5.4	7.7
	TRUE		C22 H52 N6 O13	Full match	No results	No match	No match	-4.56	608.356	607.349	20.58	4.03509e+06	8	0.356458	586			No matches found	No matches found	No matches found	No matches found	No matches found	No matches found	No matches found	No matches found	Single match found	Multiple matches found	No MS2	[M-H]-1	3.22057e+06	531070	28.0211	35.6192	0.165	-2.6	0.00362597	0.0150665	3.5	3.9				4.7
	TRUE		C9 H29 N6 O4 P3 S	Full match	No results	No match	No results	1.82	410.119	409.112	9.098	4.03676e+06	9	0.119129	290			No matches found	No matches found	No matches found	No matches found	No matches found	No matches found	No matches found	No matches found	No matches found	No matches found	No MS2	[M-H]-1	3.48624e+06	160876	16.9753	11.725	0.046	-4.44	3.81215e-05	0.00210208	7	6.7	5.5
	TRUE		C20 H53 N10 O8 P3 S	Full match	No results	No match	No match	-0.62	686.298	687.305	20.657	4.03749e+06	4	0.297716	434			No matches found	No matches found	No matches found	No matches found	No matches found	No matches found	No matches found	No matches found	No matches found	Single match found	No MS2	[M+H]+1	3.08968e+06	197139	28.3467	7.35327	0.064	-3.97	0.00224145	0.0115907	1.6		6.2
	TRUE		C30 H42 N O3 P S	Full match	No results	No match	No results	2.27	527.264	526.256	15.674	4.03966e+06	33	0.263497	500			No matches found	No matches found	No matches found	No matches found	No matches found	No matches found	No matches found	No matches found	No matches found	No matches found	No MS2	[M-H]-1	556818	3.30444e+06	9.50742	36.2696	5.935	2.57	0.0153912	0.0367296				3.4	3.4	3
	TRUE		C7 H5 Cl2 N3 O P2	Full match	No results	No results	No results	-1.99	278.928	277.921	5.947	4.0422e+06	0	-0.0720654	-258			No matches found	No matches found	No matches found	No matches found	No matches found	No matches found	No matches found	No matches found	No matches found	No matches found	No MS2	[M-H]-1	3.7644e+06	494594	28.7549	36.4173	0.131	-2.93	0.00289632	0.0133309	6.2	3.9	5.8		1.1	2
	TRUE	(11Z)-8,18-methano-retinal	C21 H28 O	No results	No results	Partial match	Full match	0.98	296.214	297.221	18.85	4.04279e+06	5	0.214304	723			No matches found	No matches found	No matches found	No matches found	No matches found	No matches found	No matches found	No matches found	Single match found	No matches found	DDA for other ion	[M+H]+1	3.23464e+06	475674	51.1321	9.98981	0.147	-2.77	0.0400298	0.0728614	1.7	0.6	2.1
	TRUE		C30 H38 N2 O8	Full match	No results	No results	No results	-0.25	554.263	553.255	24.974	4.06047e+06	24	0.262678	474			No matches found	No matches found	No matches found	No matches found	No matches found	No matches found	No matches found	No matches found	No matches found	No matches found	No MS2	[M-H]-1	3.35423e+06	733987	32.4405	52.4239	0.219	-2.19	0.028462	0.056574	5.7	2.6	2.6	2.5	2.5	4.5
	TRUE		C18 H42 N6 O8 P2	Full match	No results	No results	No match	-2.93	532.252	531.245	8.709	4.0608e+06	0	0.252375	474			No matches found	No matches found	No matches found	No matches found	No matches found	No matches found	No matches found	No matches found	No matches found	Single match found	No MS2	[M-H]-1	3.80475e+06	149644	7.96518	61.3012	0.039	-4.67	0.0107099	0.028957	3.9	4.3	3.9
	TRUE		C17 H40 N10 O S	Full match	No results	No results	No match	-4.13	432.309	431.302	35.144	4.06863e+06	0	0.308943	715			No matches found	No matches found	No matches found	No matches found	No matches found	No matches found	No matches found	No matches found	Multiple matches found	No matches found	No MS2	[M-H]-1	703350	3.76217e+06	33.8379	44.5103	5.349	2.42	0.0347394	0.0655378			6.8		5.2	5.2
	TRUE		C33 H41 N2 O3 P3	Full match	No results	No match	No results	-2.08	606.232	605.224	10.734	4.06874e+06	23	0.23174	382			No matches found	No matches found	No matches found	No matches found	No matches found	No matches found	No matches found	No matches found	No matches found	No matches found	No MS2	[M-H]-1	3.52754e+06	94104.6	23.9741	15.0705	0.027	-5.23	0.000129091	0.00314139	6.9	6.2	6.9
	TRUE	(-)-applanatumol K	C16 H18 O7	No results	No results	Partial match	Full match	-0.26	322.105	357.074	20.171	4.07762e+06	37	0.105168	327			No matches found	No matches found	No matches found	No matches found	No matches found	No matches found	No matches found	No matches found	No matches found	Multiple matches found	No MS2	[M+Cl]-1	3.39742e+06	801421	39.0502	47.3279	0.236	-2.08	0.0250198	0.051449		4.9		4.5	1	2.5
	TRUE	2-((1H-benzo[d]imidazol-2-yl)methylthio)-1-(2-(p-tolyloxy)ethyl)-1H-benzo[d]imidazole	C24 H22 N4 O S	No results	No results	Full match	No results	3.11	414.153	413.145	6.498	4.07788e+06	15	0.152718	369			No matches found	No matches found	No matches found	No matches found	No matches found	No matches found	No matches found	No matches found	No matches found	No matches found	No MS2	[M-H]-1	3.53303e+06	291634	15.3121	50.3924	0.083	-3.6	0.008668	0.0252573	3.6	5.9	3.6	4.5	3	4.5
	TRUE		C24 H45 N4 O3 P S2	Full match	No results	No match	No match	-1.8	532.266	531.259	14.969	4.08e+06	12	0.26611	500			No matches found	No matches found	No matches found	No matches found	No matches found	No matches found	No matches found	No matches found	No matches found	Multiple matches found	DDA for preferred ion	[M-H]-1	2.84173e+06	98411	43.2844	16.5498	0.035	-4.85	0.00271094	0.0128275	3.6	2.5	2.1
	TRUE	N~2~-(5-Chloro-2-methoxyphenyl)-N-(3-methoxypropyl)-N~2~-[(4-methyl-3-nitrophenyl)sulfonyl]glycinamide	C20 H24 Cl N3 O7 S	No results	No results	Full match	No results	0.7	485.103	520.072	21.372	4.08037e+06	11	0.102686	212			No matches found	No matches found	No matches found	No matches found	No matches found	No matches found	No matches found	No matches found	No matches found	No matches found	No MS2	[M+Cl]-1	3.61953e+06	181994	20.8172	18.32	0.05	-4.31	6.46482e-05	0.0024172	3.9	3.5	1.6
	TRUE		C30 H42 O4 P2	Full match	No results	No match	No results	2	528.257	527.25	10.059	4.08446e+06	2	0.256887	486			No matches found	No matches found	No matches found	No matches found	No matches found	No matches found	No matches found	No matches found	No matches found	No matches found	No MS2	[M-H]-1	2.97865e+06	156425	22.4788	10.62	0.053	-4.25	0.000223143	0.00383912	3.5	2.4	2.8
	TRUE	N2'-AcetylgentamicinC1a	C21 H41 N5 O8	No results	No results	Not the top hit	Full match	3.23	491.297	490.29	36.64	4.08945e+06	4	0.297099	605			No matches found	No matches found	Single match found	No matches found	No matches found	No matches found	No matches found	No matches found	No matches found	No matches found	No MS2	[M-H]-1	3.21644e+06	715363	34.2549	52.0469	0.222	-2.17	0.025226	0.0517577	5.7	2.2	4.5	4.8	4.9	2.5
	TRUE			No results	No results	No results	No results		1478.63	740.323	16.862	4.09345e+06	0	-0.369139	-250			No matches found	No matches found	No matches found	No matches found	No matches found	No matches found	No matches found	No matches found	No matches found	No matches found	No MS2	[M+2H]+2	3.56893e+06	429511	28.6141	13.5352	0.12	-3.05	0.00247775	0.0122738	4.6	1.2	3.5
	TRUE		C40 H54 O5 P2	Full match	No results	No match	No match	2.64	676.346	675.339	14.466	4.09934e+06	5	0.34643	512			No matches found	No matches found	No matches found	No matches found	No matches found	No matches found	No matches found	No matches found	Multiple matches found	Single match found	No MS2	[M-H]-1	1.76693e+06	90457.5	55.0268	12.4104	0.051	-4.29	0.00531198	0.0187649	1.7	5.9	5.5
	TRUE		C18 H22 O8 S	Full match	No results	No results	No match	-4.17	398.102	397.094	2.835	4.10062e+06	13	0.101877	256			Single match found	No matches found	No matches found	No matches found	No matches found	No matches found	No matches found	No matches found	No matches found	Multiple matches found	No MS2	[M-H]-1	3.25615e+06	743563	14.3438	52.6001	0.228	-2.13	0.036754	0.0684	6	5.7	7.2	3.3		2.9
	TRUE	1_3_8-Naphthalenertriol	C10 H8 O3	No results	No results	Partial match	Full match	2.97	176.048	397.095	2.719	4.10062e+06	36	0.0478674	272			No matches found	No matches found	Multiple matches found	No matches found	No matches found	No matches found	No matches found	No matches found	Multiple matches found	Multiple matches found	No MS2	[2M+FA-H]-1	3.25615e+06	728799	14.3438	21.9811	0.224	-2.16	0.00128447	0.00857875	6	5.7	7.2	4.3		5.8
	TRUE		C17 H34 O3 S2	Full match	No results	No results	No match	-1.92	350.194	349.187	14.258	4.105e+06	2	0.194264	555			No matches found	No matches found	No matches found	No matches found	No matches found	No matches found	No matches found	No matches found	Single match found	No matches found	No MS2	[M-H]-1	362738	2.91834e+06	9.89392	21.9879	8.045	3.01	0.00075348	0.00658507				6.5	6.2	6.2
	TRUE		C24 H38 O10	Full match	No results	No results	No match	0.52	486.247	485.239	7.881	4.10616e+06	0	0.246752	507			No matches found	No matches found	No matches found	No matches found	No matches found	No matches found	No matches found	No matches found	No matches found	Single match found	No MS2	[M-H]-1	3.93657e+06	156686	2.98746	5.51382	0.04	-4.65	2.27422e-06	0.00145426	6.3	5.2	4.4
	TRUE	N,N-Diethyl-N'-(2-phenyl-4-quinazolinyl)-1,3-propanediamine	C21 H26 N4	Full match	No match	Full match	No match	-4.21	334.214	333.207	14.731	4.10782e+06	67	0.214338	641			No matches found	Single match found	Multiple matches found	No matches found	Multiple matches found	No matches found	No matches found	No matches found	Multiple matches found	Multiple matches found	No MS2	[M-H]-1	3.40516e+06	272680	16.1964	8.37608	0.08	-3.64	0.000135376	0.00320361	5.5	4.8	4.8			7.8
	TRUE		C38 H71 N10 O8 P3	Full match	No results	No results	No results	-0.41	888.467	887.46	33.407	4.11048e+06	0	0.466558	525			No matches found	No matches found	No matches found	No matches found	No matches found	No matches found	No matches found	No matches found	No matches found	No matches found	No MS2	[M-H]-1	2.28135e+06	146396	36.7727	15.1514	0.064	-3.96	0.00118097	0.00819294	6.4	6	6.4
	TRUE		C7 H11 N O7 P2	Full match	No results	No results	No results	-1.45	283.001	281.993	6.674	4.11638e+06	1	0.000662946	2			No matches found	No matches found	No matches found	No matches found	No matches found	No matches found	No matches found	No matches found	No matches found	No matches found	No MS2	[M-H]-1	552506	3.09649e+06	24.119	35.7414	5.604	2.49	0.00385398	0.0155941		4	3.3	6	6	5.7
	TRUE	6-Benzyloxypurine	C12 H10 N4 O	No results	No results	Full match	No results	1.72	226.086	475.163	15.438	4.11659e+06	21	0.0858507	380			No matches found	No matches found	No matches found	No matches found	No matches found	No matches found	No matches found	No matches found	No matches found	No matches found	No MS2	[2M+Na]+1	3.73361e+06	360051	10.6041	34.5907	0.096	-3.37	0.00387475	0.015653	3	6.8	6.8
	TRUE		C45 H40	Full match	No results	No match	No results	3.64	580.315	581.322	34.62	4.12001e+06	21	0.315111	543			No matches found	No matches found	No matches found	No matches found	No matches found	No matches found	No matches found	No matches found	No matches found	No matches found	No MS2	[M+H]+1	2.79136e+06	375546	25.7266	14.2022	0.135	-2.89	0.00072472	0.00645607	6.2	2.8
	TRUE		C20 H35 N7 O3 S	Full match	No results	No match	No match	-3.9	453.25	486.284	34.807	4.12011e+06	9	0.25044	553			No matches found	No matches found	No matches found	No matches found	No matches found	No matches found	No matches found	No matches found	No matches found	Single match found	No MS2	[M+H+MeOH]+1	407444	3.6948e+06	11.4313	8.54182	9.068	3.18	2.41302e-05	0.00181949				5	6.9	8.1
	TRUE		C20 H36 Cl2 N2	Full match	No results	No match	No results	0.37	374.226	375.233	37.096	4.1253e+06	2	0.225695	603			No matches found	No matches found	No matches found	No matches found	No matches found	No matches found	No matches found	No matches found	No matches found	No matches found	No MS2	[M+H]+1	827089	3.83418e+06	40.5918	24.0647	4.636	2.21	0.0126127	0.0321707				6.5	6.2
	TRUE		C22 H25 Cl O P2	Full match	No results	No results	No match	3.19	402.108	401.101	11.974	4.13218e+06	3	0.108198	269			No matches found	No matches found	No matches found	No matches found	No matches found	No matches found	No matches found	No matches found	No matches found	Single match found	No MS2	[M-H]-1	1.99652e+06	201059	47.2085	14.4954	0.101	-3.31	0.00499399	0.0180637	4.8	3.6	4.8			5.8
	TRUE		C35 H36 N4 O S	Full match	No results	No match	No match	4.64	560.264	559.256	11.652	4.13622e+06	11	0.26358	470			No matches found	No matches found	No matches found	No matches found	No matches found	No matches found	No matches found	No matches found	Single match found	Multiple matches found	No MS2	[M-H]-1	4.12364e+06	933277	8.46596	48.855	0.226	-2.14	0.0375342	0.069493	4.6	8.1	5.8	4.9	3.6	2.5
	TRUE	Macrolactin P	C31 H46 O10	Full match	No results	No results	Full match	0.34	578.309	577.302	13.931	4.13678e+06	1	0.309296	535			No matches found	No matches found	No matches found	No matches found	No matches found	No matches found	No matches found	No matches found	Single match found	Multiple matches found	No MS2	[M-H]-1	3.11932e+06	102729	18.3077	11.3143	0.033	-4.92	2.88898e-05	0.00191968	5.2	6.7	7
	TRUE		C19 H34 N9 O7 P	Full match	No results	No match	No results	-0.39	531.232	530.224	9.718	4.14365e+06	6	0.231675	436			No matches found	No matches found	No matches found	No matches found	No matches found	No matches found	No matches found	No matches found	No matches found	No matches found	No MS2	[M-H]-1	4.02733e+06	127362	21.073	21.5077	0.032	-4.98	5.33881e-05	0.00228015	3.1	4.3	5.4
	TRUE		C10 H13 N O4 P2	Full match	No results	No results	No results	-1.43	273.032	315.065	13.346	4.15667e+06	2	0.0315907	116			No matches found	No matches found	No matches found	No matches found	No matches found	No matches found	No matches found	No matches found	No matches found	No matches found	No MS2	[M+ACN+H]+1	808701	3.96657e+06	11.2431	5.52323	4.905	2.29	0.000232521	0.00388042				5.8	5.4	5.4
	TRUE		C18 H27 O6 P	Full match	No results	No results	No match	-4.29	370.153	369.146	15.214	4.15709e+06	1	0.152937	413			No matches found	Single match found	No matches found	No matches found	No matches found	No matches found	No matches found	No matches found	No matches found	Single match found	No MS2	[M-H]-1	2.3168e+06	314609	45.4656	14.0615	0.136	-2.88	0.00806338	0.0241543	4.8	4.8	5.2
	TRUE		C47 H69 N2 O3 P3	Full match	No results	No results	No match	-1.01	802.451	801.444	29.331	4.15728e+06	0	0.451291	562			No matches found	No matches found	No matches found	No matches found	No matches found	No matches found	No matches found	No matches found	No matches found	Multiple matches found	No MS2	[M-H]-1	3.14945e+06	196902	34.2384	7.12416	0.063	-4	0.00469737	0.0174358	6.4	3	1.9
	TRUE	Anabaenopeptin B	C41 H60 N10 O9	No results	No results	No match	Full match	-1.45	836.453	835.446	29.634	4.15774e+06	12	0.453261	542			No matches found	No matches found	No matches found	No matches found	No matches found	No matches found	No matches found	No matches found	No matches found	Single match found	No MS2	[M-H]-1	3.56707e+06	450437	14.9535	6.07078	0.126	-2.99	0.000430127	0.0050751		7.9	6.4
	TRUE		C34 H73 N9 O10 P2	Full match	No results	No results	No match	1.69	829.497	830.504	17.921	4.15907e+06	0	0.496966	599			No matches found	No matches found	No matches found	No matches found	No matches found	No matches found	No matches found	No matches found	No matches found	Multiple matches found	No MS2	[M+H]+1	4.11377e+06	272965	34.8817	7.11414	0.066	-3.91	0.00715176	0.0224236	3	6	3
	TRUE		C23 H36 N10 O2 S	Full match	No results	No match	No match	-3.8	516.272	515.265	35.691	4.15995e+06	5	0.272378	528			No matches found	No matches found	No matches found	No matches found	No matches found	No matches found	No matches found	No matches found	Single match found	Multiple matches found	No MS2	[M-H]-1	371346	2.96198e+06	20.7292	21.8687	7.976	3	0.000226139	0.00385731	5.9		5.9	5.8	5.8	6.5
	TRUE	Ensifentrine	C26 H31 N5 O4	Full match	No results	Full match	No match	-2.32	477.236	476.229	38.283	4.16034e+06	11	0.236495	496			No matches found	No matches found	No matches found	No matches found	No matches found	No matches found	No matches found	No matches found	Multiple matches found	No matches found	No MS2	[M-H]-1	3.96797e+06	80359.5	10.4637	48.2827	0.02	-5.63	0.00335997	0.0144486	4.9	4.5	6.4	4.5
	TRUE		C24 H39 N7 S2	Full match	No results	No match	No match	3.62	489.273	488.266	25.757	4.16628e+06	8	0.272607	557			No matches found	No matches found	No matches found	No matches found	No matches found	No matches found	No matches found	No matches found	Single match found	Multiple matches found	No MS2	[M-H]-1	754636	3.60158e+06	13.1053	16.8803	4.773	2.25	0.000439435	0.00512265				3.6	3.3	4
	TRUE	(3aS,6R,6aS,9aR,10aS,10bR)-6-(3-Allyl-2-hydroxyphenyl)-2-methyl-8-[(4-methylphenyl)amino]-6a-phenyl-3a,4,6,6a,9a,10,10a,10b-octahydroisoindolo[5,6-e]isoindole-1,3,7,9(2H,8H)-tetrone	C37 H35 N3 O5	No results	No results	Full match	No results	-1.2	601.257	600.25	34.827	4.16716e+06	1	0.25695	427			No matches found	No matches found	No matches found	No matches found	No matches found	No matches found	No matches found	No matches found	No matches found	No matches found	No MS2	[M-H]-1	2.63009e+06	570927	29.2979	32.2815	0.217	-2.2	0.00286896	0.0132682	6.2	5.8	2.8	6.2
	TRUE		C38 H73 O14 P3	Full match	No results	No match	No results	-0.98	846.42	845.413	31.966	4.17351e+06	4	0.420485	497			No matches found	No matches found	No matches found	No matches found	No matches found	No matches found	No matches found	No matches found	No matches found	No matches found	No MS2	[M-H]-1	2.68178e+06	166760	44.1605	35.7151	0.062	-4.01	0.00177549	0.0101546	5.5	5.2	2.9
	TRUE	Endophenazine G	C18 H16 N2 O3	Full match	No results	No results	Full match	-0.17	308.116	341.15	17.4	4.17479e+06	110	0.116039	377	0	0	No matches found	No matches found	No matches found	No matches found	No matches found	No matches found	No matches found	No matches found	No matches found	Multiple matches found	DDA for other ion	[M+H+MeOH]+1	766769	3.17857e+06	7.85521	20.1973	4.145	2.05	0.00203349	0.0109651				3.9	4.6	5
	TRUE		C24 H46 N2 O13 P2	Full match	No match	No match	No results	-0.48	632.247	631.24	13.917	4.18326e+06	8	0.247206	391			No matches found	No matches found	No matches found	No matches found	No matches found	No matches found	No matches found	No matches found	No matches found	No matches found	No MS2	[M-H]-1	3.22244e+06	121869	21.0368	10.994	0.038	-4.72	0.000115553	0.00300587	6.2	6.5	4.6
	TRUE	5-Oxoprolylhistidyl-N-[18,18-diamino-13-({2-[(2-carbamoylhydrazino)carbonyl]-1-pyrrolidinyl}carbonyl)-4-(4-hydroxybenzyl)-1-(hydroxymethyl)-10-isobutyl-7-{[(2-methyl-2-propanyl)oxy]methyl}-2,5,8,11-te traoxo-3,6,9,12,17-pentaazaoctadec-17-en-1-yl]tryptophanamide	C59 H84 N18 O14	No results	No results	Full match	No results	-4.51	1268.64	635.325	13.513	4.18696e+06	2	-0.364285	-287			No matches found	No matches found	No matches found	No matches found	No matches found	No matches found	No matches found	No matches found	No matches found	No matches found	No MS2	[M+2H]+2	3.8745e+06	265976	8.1585	11.7029	0.069	-3.86	1.67616e-05	0.00168048	8.1	5.8	8.8
	TRUE	Clobutinol	C14 H22 Cl N O	No results	No results	Partial match	Full match	-0.51	255.139	238.135	14.613	4.19622e+06	10	0.138863	544			No matches found	Single match found	No matches found	No matches found	No matches found	No matches found	No matches found	No matches found	No matches found	No matches found	No MS2	[M+H-H2O]+1	614056	2.46246e+06	12.0838	37.2291	4.01	2	0.0113961	0.0301324				5.7	6	2.6
	TRUE		C3 H7 N4 O10 P S	Full match	No results	No results	No results	0.8	321.962	320.955	2.64	4.19843e+06	0	-0.0376921	-117			No matches found	No matches found	No matches found	No matches found	No matches found	No matches found	No matches found	No matches found	No matches found	No matches found	No MS2	[M-H]-1	4.14148e+06	840685	26.2787	14.7251	0.203	-2.3	0.00454773	0.0171479	5.8	5.8	5.8
	TRUE	Maltophilin	C29 H38 N2 O6	No results	No results	Partial match	Full match	-1.71	510.272	511.279	16.564	4.20101e+06	54	0.272112	533			No matches found	No matches found	No matches found	No matches found	No matches found	No matches found	No matches found	No matches found	No matches found	Multiple matches found	No MS2	[M+H]+1	3.58293e+06	646325	46.0946	34.0137	0.18	-2.47	0.0186792	0.0418368	5.2	2.9	5.5	3	3.2
	TRUE		C54 H65 P	Full match	No results	No match	No match	-1.02	744.482	743.474	35.56	4.20204e+06	1	0.481629	647			No matches found	No matches found	No matches found	No matches found	No matches found	No matches found	No matches found	No matches found	Single match found	No matches found	No MS2	[M-H]-1	2.80127e+06	212678	41.3735	21.7335	0.076	-3.72	0.00219346	0.0114627	5.5	5.5	5.9
	TRUE		C26 H36 N9 P S2	Full match	No match	No match	No match	-1.7	569.226	568.219	25.886	4.20315e+06	21	0.226303	398			No matches found	No matches found	No matches found	No matches found	No matches found	No matches found	No matches found	No matches found	No matches found	Single match found	No MS2	[M-H]-1	871646	4.10765e+06	11.3392	9.05034	4.713	2.24	7.5851e-05	0.00252499				4.6	3.9	5.8
	TRUE		C30 H25 N5 S	Full match	No results	No match	No results	2.83	487.184	486.177	10.612	4.20323e+06	10	0.184445	379			No matches found	No matches found	No matches found	No matches found	No matches found	No matches found	No matches found	No matches found	No matches found	No matches found	No MS2	[M-H]-1	3.47626e+06	492894	11.591	47.793	0.142	-2.82	0.0145391	0.0353803	3.8	4.1	3.8		5.5
	TRUE	CBP	C36 H24 N2	No results	No results	Full match	No results	-0.64	484.194	483.186	16.608	4.21037e+06	4	0.193638	400			No matches found	No matches found	No matches found	No matches found	No matches found	No matches found	No matches found	No matches found	No matches found	No matches found	No MS2	[M-H]-1	4.19604e+06	226067	21.5413	30.5418	0.054	-4.21	0.000387495	0.00483632	5.8	1.2	1.2
	TRUE		C17 H37 N5 O8	Full match	No results	No results	No results	1.81	439.265	498.279	18.038	4.21427e+06	0	0.265007	603			No matches found	No matches found	No matches found	No matches found	No matches found	No matches found	No matches found	No matches found	No matches found	No matches found	No MS2	[M-H+HAc]-1	3.31082e+06	100461	34.7589	13.5083	0.03	-5.04	0.00161835	0.00966515	5.3		5.3
	TRUE		C34 H69 N10 P3 S	Full match	No results	No results	No match	2.76	742.466	741.459	35.495	4.21976e+06	0	0.466074	628			No matches found	No matches found	No matches found	No matches found	No matches found	No matches found	No matches found	No matches found	Single match found	No matches found	No MS2	[M-H]-1	3.71334e+06	648861	23.6329	58.4052	0.175	-2.52	0.0323186	0.0621017	5.8	5	4.3		5.3	5.2
	TRUE		C25 H41 N2 O9 P S	Full match	No results	No match	No results	-4.67	576.224	577.232	12.239	4.22189e+06	27	0.224346	389			No matches found	No matches found	No matches found	No matches found	No matches found	No matches found	No matches found	No matches found	No matches found	No matches found	No MS2	[M+H]+1	727584	3.43514e+06	14.4264	14.4567	4.721	2.24	0.000156086	0.00338391				7.9	5.7	7.2
	TRUE		C19 H23 N2 O2 P S2	Full match	No results	No results	No match	-1.14	406.093	465.107	5.304	4.22348e+06	7	0.0933922	230			No matches found	Single match found	No matches found	No matches found	No matches found	No matches found	No matches found	No matches found	No matches found	No matches found	No MS2	[M-H+HAc]-1	3.18868e+06	161901	25.55	17.0021	0.051	-4.3	0.000138135	0.0032385	5.8	5.4	6.5
	TRUE		C16 H29 N4 O4 P3 S	Invalid mass	No results	No match	No results	5.03	466.115	465.107	5.282	4.22348e+06	9	0.11458	246			No matches found	No matches found	No matches found	No matches found	No matches found	No matches found	No matches found	No matches found	No matches found	No matches found	No MS2	[M-H]-1	3.18868e+06	164354	25.55	20.6618	0.052	-4.28	0.000109096	0.00293997	5.8	5.4	6.5
	TRUE	Benzamidine	C7 H8 N2	No results	No results	Full match	No results	-2.38	120.068	282.17	14.241	4.22591e+06	14	0.0684631	570			No matches found	No matches found	No matches found	No matches found	No matches found	No matches found	No matches found	No matches found	No matches found	No matches found	No MS2	[2M+ACN+H]+1	909812	3.87008e+06	14.2942	6.20396	4.254	2.09	0.000868359	0.00707103			6.8	5.8	4.6	5.4
	TRUE	[SThydroxy_ox]7alpha_12alpha-Dihydroxy-3-oxochol-4-en-24-oicAcid	C24 H36 O5	Full match	No results	Partial match	Full match	0.35	404.256	449.255	38.028	4.22719e+06	11	0.256414	634			No matches found	No matches found	Single match found	No matches found	No matches found	No matches found	No matches found	No matches found	Multiple matches found	Multiple matches found	No MS2	[M+FA-H]-1	3.2196e+06	648719	18.6152	43.3236	0.201	-2.31	0.0123086	0.0316819	7	5.9	5.5	3	3.8	2.1
	TRUE		C26 H44 P2 S	Full match	No results	No match	No match	-4	450.262	449.255	38.032	4.22719e+06	4	0.262094	582			No matches found	No matches found	No matches found	No matches found	No matches found	No matches found	No matches found	No matches found	No matches found	Multiple matches found	No MS2	[M-H]-1	3.2196e+06	648719	18.6152	43.3236	0.201	-2.31	0.0123086	0.0316819	7	5.9	5.5	2.3	4.2	2.1
	TRUE	MFCD00818855	C16 H11 N3	No results	No results	Full match	No results	-2.64	245.095	244.087	2.705	4.23487e+06	11	0.0946511	386			No matches found	No matches found	No matches found	No matches found	No matches found	No matches found	No matches found	No matches found	No matches found	No matches found	No MS2	[M-H]-1	4.02527e+06	564543	4.12901	67.3271	0.14	-2.83	0.0404507	0.0734472	7.4	8.6	7.8	4.9		3.6
	TRUE		C69 H63 N3 O4	Full match	No results	No results	No results	1.51	997.483	996.476	23.801	4.23846e+06	0	0.483361	485			No matches found	No matches found	No matches found	No matches found	No matches found	No matches found	No matches found	No matches found	No matches found	No matches found	No MS2	[M-H]-1	3.95565e+06	718756	7.26487	19.9858	0.182	-2.46	0.0020114	0.0109035	3.1	5.8	5.4
	TRUE	Ornibactin C8	C30 H56 N8 O13	No results	No results	No match	Full match	0.53	736.397	737.403	35.171	4.24347e+06	6	0.397072	539			No matches found	No matches found	No matches found	No matches found	No matches found	No matches found	No matches found	No matches found	No matches found	Multiple matches found	No MS2	[M+H]+1	3.28908e+06	273729	29.4811	11.9785	0.083	-3.59	0.00185638	0.0104202	5.8	5
	TRUE		C31 H59 N10 O11 P3	Full match	No results	No match	No results	-0.08	840.358	839.35	14.122	4.24891e+06	2	0.357692	426			No matches found	No matches found	No matches found	No matches found	No matches found	No matches found	No matches found	No matches found	No matches found	No matches found	No MS2	[M-H]-1	3.03366e+06	116627	24.528	14.4886	0.038	-4.7	0.000102214	0.0028653	5	4.3	6.2
	TRUE	1,1'-(1,3-Phenylene)bis[3-(4-fluorophenyl)urea]	C20 H16 F2 N4 O2	No results	No results	Full match	No results	-2.26	382.123	383.131	21.302	4.25342e+06	4	0.123268	323			No matches found	No matches found	No matches found	No matches found	No matches found	No matches found	No matches found	No matches found	No matches found	No matches found	No MS2	[M+H]+1	2.8827e+06	253236	24.6456	12.6378	0.088	-3.51	0.000406062	0.00493339	5.8	1.2	3.1
	TRUE			No results	No results	No results	No results		233.889	115.937	36.229	4.25362e+06	0	-0.110979	-474			No matches found	No matches found	No matches found	No matches found	No matches found	No matches found	No matches found	No matches found	No matches found	No matches found	No MS2	[M-2H]-2	3.54769e+06	457377	23.661	13.8775	0.129	-2.96	0.00108578	0.00786283	5.8	4.3	6.2
	TRUE		C7 H8 N3 O4 P	Full match	No results	No results	No results	4.67	229.026	247.06	5.789	4.2556e+06	0	0.0263121	115			No matches found	No matches found	No matches found	No matches found	No matches found	No matches found	No matches found	No matches found	No matches found	No matches found	No MS2	[M+NH4]+1	528070	2.44934e+06	69.1709	35.9165	4.638	2.21	0.0392945	0.0718377	5.3	2.3	2.1	1.5	5.3	3	0.4
	TRUE		C30 H60 N2 O14 P2	Full match	No results	No match	No match	0.36	734.352	733.345	17.541	4.27147e+06	3	0.352239	480			No matches found	No matches found	No matches found	No matches found	No matches found	No matches found	No matches found	No matches found	Single match found	Single match found	No MS2	[M-H]-1	4.05398e+06	241751	34.7113	27.2847	0.06	-4.07	0.000947615	0.00736437	2.1	1.9	2.6		5.9	5.2
	TRUE		C21 H7 Cl2 N O4	Full match	No results	No match	No results	0.82	406.976	405.968	11.997	4.28113e+06	7	-0.0244546	-60			No matches found	No matches found	No matches found	No matches found	No matches found	No matches found	No matches found	No matches found	No matches found	No matches found	No MS2	[M-H]-1	4.21403e+06	420180	4.51306	28.9998	0.1	-3.33	0.00503389	0.0181539	7.8	8.4	6.7	2.9	6.3	5.9
	TRUE		C60 H69 O5 P	Full match	No results	No match	No match	0.27	900.489	899.481	26.217	4.28369e+06	2	0.488505	542			No matches found	No matches found	No matches found	No matches found	No matches found	No matches found	No matches found	No matches found	No matches found	Single match found	No MS2	[M-H]-1	3.72442e+06	147356	52.4646	17.5654	0.04	-4.66	0.012414	0.0318637	1.7	6.3	5.8
	TRUE	Arvenin III	C36 H54 O12	No results	No results	No match	Full match	3.06	678.364	677.356	16.008	4.28767e+06	7	0.3636	536			No matches found	No matches found	No matches found	No matches found	No matches found	No matches found	No matches found	No matches found	Single match found	Single match found	No MS2	[M-H]-1	3.16273e+06	116806	24.1985	11.415	0.037	-4.76	0.000223725	0.00384168	6.4	5.4	5
	TRUE		C7 H24 N6 O2 P2 S2	Full match	No results	No match	No match	3.46	350.089	349.082	4.519	4.29729e+06	33	0.088948	254			No matches found	No matches found	No matches found	No matches found	No matches found	No matches found	No matches found	No matches found	Multiple matches found	Single match found	No MS2	[M-H]-1	2.81655e+06	353511	26.0843	39.1977	0.126	-2.99	0.00222169	0.0115248	6.5	6.5	7.5		5.8
	TRUE	DKxanthene-534	C29 H34 N4 O6	No results	No results	No match	Full match	0.71	534.248	533.241	11.817	4.29944e+06	2	0.248212	465			No matches found	No matches found	No matches found	No matches found	No matches found	No matches found	No matches found	No matches found	No matches found	Single match found	No MS2	[M-H]-1	2.69538e+06	177821	40.5219	36.3176	0.066	-3.92	0.0010251	0.00763545	0.8	4.4	3.6			5.4
	TRUE		C22 H46 N6 O6 S	Full match	No results	No match	No results	-0.57	522.32	521.312	32.93	4.30082e+06	6	0.319655	612			No matches found	No matches found	No matches found	No matches found	No matches found	No matches found	No matches found	No matches found	No matches found	No matches found	DDA for preferred ion	[M-H]-1	3.88024e+06	871849	6.1226	16.1137	0.225	-2.15	0.00148392	0.00923371	7.7	6.2	6.4
	TRUE		C22 H40 Br N2 P	Full match	No results	No match	No match	4.63	442.213	441.206	36.632	4.30233e+06	6	0.213296	482			No matches found	No matches found	No matches found	No matches found	No matches found	No matches found	No matches found	No matches found	No matches found	Multiple matches found	No MS2	[M-H]-1	542331	3.67321e+06	56.7237	11.1326	6.773	2.76	0.0321178	0.06181	5.3	5.7		7.6	7.2	3.6
	TRUE		C20 H8 Cl N S	Full match	No results	No match	No results	-1.52	329.006	330.013	16.516	4.31053e+06	8	0.00609645	19			No matches found	No matches found	No matches found	No matches found	No matches found	No matches found	No matches found	No matches found	No matches found	No matches found	No MS2	[M+H]+1	841698	4.24112e+06	11.4732	18.3738	5.039	2.33	0.00110741	0.00794413				4.4	7.7	6.3
	TRUE	2-{[(1H-Benzimidazol-2-ylmethyl)(benzyl)amino]methyl}-6-{[bis(1H-benzimidazol-2-ylmethyl)amino]methyl}-4-methylphenol	C40 H38 N8 O	No results	No results	Full match	No results	1.02	646.318	645.31	12.541	4.31071e+06	19	0.317518	491			No matches found	No matches found	No matches found	No matches found	No matches found	No matches found	No matches found	No matches found	No matches found	No matches found	No MS2	[M-H]-1	3.47098e+06	293643	17.4955	44.9106	0.085	-3.56	0.00473798	0.017528	6.9	6.7	7		5.7
	TRUE		C5 H15 N4 O2 P3	Full match	No results	No match	No results	-1.19	256.04	257.048	10.866	4.31133e+06	32	0.0404809	158	0	0	No matches found	No matches found	No matches found	No matches found	No matches found	No matches found	No matches found	No matches found	No matches found	No matches found	DDA for other ion	[M+H]+1	3.23712e+06	461212	25.7212	22.3028	0.142	-2.81	0.00071743	0.00642442	6.4	4.3	3.9		6.3
	TRUE			No results	No results	No results	No results		941.547	942.554	32.996	4.31207e+06	0	-0.453077	-481			No matches found	No matches found	No matches found	No matches found	No matches found	No matches found	No matches found	No matches found	No matches found	No matches found	No MS2	[M+H]+1	3.59669e+06	483967	37.1922	13.3744	0.135	-2.89	0.0101659	0.0280199	5.7		3.2
	TRUE	PE(17:1(9Z)/0:0)	C22 H44 N O7 P	No results	No results	No results	Full match	-1.18	465.285	466.292	17.602	4.31285e+06	0	0.28499	613			No matches found	No matches found	No matches found	No matches found	No matches found	No matches found	No matches found	No matches found	Single match found	No matches found	No MS2	[M+H]+1	2.86467e+06	671470	56.8708	57.2116	0.234	-2.09	0.047594	0.0834619	4.8	2.9	0.8		2.1	1
	TRUE		C37 H82 N3 O18 P3	Full match	No results	No results	No results	-0.63	949.48	950.487	31.279	4.31385e+06	0	0.480028	506			No matches found	No matches found	No matches found	No matches found	No matches found	No matches found	No matches found	No matches found	No matches found	No matches found	No MS2	[M+H]+1	3.7798e+06	544902	8.84031	18.8018	0.144	-2.79	0.000685851	0.00628188	7.3	7.9	3.5
	TRUE	6-(3-Methoxyphenyl)-5,7-diphenyl-2,3,6,7-tetrahydropyrrolo[3,4-e][1,4]diazepin-8(1H)-one	C26 H23 N3 O2	No results	No results	Full match	No results	-2.17	409.178	473.193	42.965	4.31809e+06	14	0.178137	435			No matches found	No matches found	No matches found	No matches found	No matches found	No matches found	No matches found	No matches found	No matches found	No matches found	No MS2	[M+ACN+Na]+1	3.19015e+06	431546	18.482	9.73899	0.135	-2.89	0.000280754	0.00419557	5.5	2.5	3.5
	TRUE	Gymnastatin G	C23 H34 Cl N O6	No results	No results	No match	Full match	-2.81	455.206	436.189	28.298	4.32136e+06	5	0.206187	453			No matches found	No matches found	No matches found	No matches found	No matches found	No matches found	No matches found	No matches found	No matches found	Single match found	No MS2	[M-H-H2O]-1	2.5297e+06	347933	58.4492	17.8991	0.138	-2.86	0.0269937	0.0544114	5.4		5.2
	TRUE	N-[2-(3,4-Dimethoxyphenyl)ethyl]-5-methyl-4-(4-propyl-1-piperazinyl)thieno[2,3-d]pyrimidine-6-carboxamide	C25 H33 N5 O3 S	No results	No results	Full match	No results	-2.9	483.229	482.222	33.191	4.32156e+06	1	0.229009	474			No matches found	No matches found	No matches found	No matches found	No matches found	No matches found	No matches found	No matches found	No matches found	No matches found	No MS2	[M-H]-1	529934	2.32139e+06	17.8111	43.0448	4.381	2.13	0.0103004	0.028267				4.4	2.5	1.6
	TRUE	4-[(3-Methylphenyl)amino]-1-phenyl-1,3-diazaspiro[4.4]non-3-ene-2-thione	C20 H21 N3 S	No results	No results	Full match	No results	-2.41	335.145	336.152	18.15	4.32719e+06	12	0.144809	432			No matches found	No matches found	No matches found	No matches found	No matches found	No matches found	No matches found	No matches found	No matches found	No matches found	No MS2	[M+H]+1	3.32648e+06	301994	34.6325	21.4206	0.091	-3.46	0.00143811	0.00908058		4.4
	TRUE		C19 H40 N6 O S3	Full match	No results	No match	No match	-1	464.242	463.235	22.645	4.32831e+06	7	0.242109	522			No matches found	No matches found	Multiple matches found	No matches found	No matches found	No matches found	No matches found	No matches found	Multiple matches found	Multiple matches found	No MS2	[M-H]-1	3.44637e+06	534441	51.7673	52.8938	0.155	-2.69	0.0482099	0.0842859	4.6	5.2		0	0.2	0.4
	TRUE		C67 H135 N6 O9 P3	Full match	No results	No results	No results	0.3	1260.95	421.324	13.035	4.32862e+06	0	-0.0492826	-39			No matches found	No matches found	No matches found	No matches found	No matches found	No matches found	No matches found	No matches found	No matches found	No matches found	No MS2	[M+3H]+3	632798	3.08912e+06	8.93231	39.4693	4.882	2.29	0.0217154	0.0465134				4.1	2.5	3.8
	TRUE		C17 H15 N3 O S	Invalid mass	No results	No results	No results	6.05	309.095	290.077	2.737	4.33096e+06	34	0.0954529	309			No matches found	No matches found	No matches found	No matches found	No matches found	No matches found	No matches found	No matches found	No matches found	No matches found	No MS2	[M-H-H2O]-1	4.19247e+06	577496	9.71716	72.4526	0.138	-2.86	0.0485627	0.0847351	8.4	6.8	5.4	5.7
[truncated: 11,413 more rows]
